# Supplementary material for: Identification of nine novel loci related to hematological traits in a Japanese population
Source: Physiol Genomics. 2018 Jun 29;50(9):758–69. doi: 10.1152/physiolgenomics.00088.2017 (PMC6172615; doi:10.1152/physiolgenomics.00088.2017)
Supplement: Table S5 — (.xlsx 55 KB) [file TableS5.xlsx]

## Sheet: Sheet1
	Table S5. Relations of candidate SNPs detected in the present study to cross-sectional data of hematological traits from Blood-Cell Consortium datasets at the laboratory of Guillaume Lettre website (http://www.mhi-humangenetics.org/).
				Trait_ancestry:	BAS_AA	BAS_ALL	BAS_EA	EOS_AA	EOS_ALL	EOS_EA	HCT_AA	HCT_ALL	HCT_EA	HGB_AA	HGB_EA	LYM_AA	LYM_ALL	LYM_EA	MCH_AA	MCH_ALL	MCH_EA	MCHC_AA	MCHC_ALL	MCHC_EA	MCV_AA	MCV_ALL	MCV_EA	MPV_AA	MPV_ALL	MPV_EA	MON_AA	MON_ALL	MON_EA	NEU_AA	NEU_ALL	NEU_EA	PLT_AA	PLT_ALL	PLT_EA	RBC_AA	RBC_ALL	RBC_EA	RDW_AA	RDW_ALL	RDW_EA	WBC_AA	WBC_ALL	WBC_EA
	RefSNP ID	Positiona	REF	ALT	P-value	P-value	P-value	P-value	P-value	P-value	P-value	P-value	P-value	P-value	P-value	P-value	P-value	P-value	P-value	P-value	P-value	P-value	P-value	P-value	P-value	P-value	P-value	P-value	P-value	P-value	P-value	P-value	P-value	P-value	P-value	P-value	P-value	P-value	P-value	P-value	P-value	P-value	P-value	P-value	P-value	P-value	P-value	P-value
	rs3917688	1: 169,621,842	G	A	0.0440231	0.329648	0.098939	0.341953	0.430069	0.20411	0.472099	0.346105	0.268553	0.607016	0.248027	0.483617	0.809007	0.829181	0.395462	0.980987	0.858376	0.190962	0.873425	0.691683	0.516145	0.781254	0.57249	0.950451	0.868408	0.990281	0.624715	0.675576	0.603958	0.200593	0.421894	0.172172	0.0596504	0.28795	0.0478752	0.414098	0.784055	0.557434	0.0875687	0.160076	0.472489	0.107776	0.360734	0.0843486
	rs7584099	2: 147,720,767	A	G	0.357233	0.0778681	0.0778858	0.969379	0.475958	0.487787	0.968245	0.148733	0.0712117	0.822341	0.292155	0.913999	0.35433	0.692306	0.98956	0.493439	0.483358	0.819927	0.797148	0.715822	0.730189	0.26154	0.289167	0.27905	0.820246	0.770186	0.922953	0.656479	0.628582	0.0844778	0.116624	0.308714	0.745493	0.619123	0.751656	0.530788	0.88942	0.955637	0.8414	0.534843	0.458097	0.476756	0.769353	0.357843
	rs4686683	3: 185,589,575	A	C	0.555756	0.961459	0.921534	0.700761	0.911671	0.865525	0.6824	0.621065	0.729023	0.776871	0.296831	0.0939728	0.856473	0.498428	0.760869	0.27466	0.275286	0.403993	0.330415	0.564237	0.802233	0.372833	0.316861	0.443124	0.875658	0.939567	0.102552	0.849104	0.935723	0.536663	0.880304	0.739151	0.396693	0.550643	0.622753	0.766126	0.341465	0.276701	0.550969	0.844053	0.601273	0.492306	0.269439	0.247964
	rs218237	4: 54,528,005	C	T	0.186902	0.972853	0.621588	0.963999	0.372818	0.445644	0.00788965	4.51146e-15	1.55375e-13	0.0438778	3.01707e-12	0.00163792	0.35692	0.826403	0.000220599	3.663e-29	7.35388e-26	0.0199226	0.0506407	0.265963	0.000448207	4.97292e-39	9.55534e-37	0.369477	0.939496	0.457429	0.811289	0.86656	0.894686	0.409436	0.00299428	0.0024168	0.0213801	0.00491714	0.0197192	0.000353186	4.54569e-35	9.87731e-33	0.00384758	0.030911	0.405051	0.0214132	0.000200014	0.000257902
	rs172629	4: 54,541,595	C	G	0.153342	0.939507	0.634706	0.863354	0.336886	0.352319	0.00940566	7.2958e-15	1.85513e-13	0.0639104	5.14675e-12	0.0247558	0.538152	0.789836	0.00251926	1.04143e-27	2.36851e-26	0.0121922	0.0469005	0.227317	0.00220079	5.57181e-38	5.86299e-37	0.239039	0.805372	0.361796	0.655699	0.693344	0.932167	0.648632	0.00371556	0.0019667	0.116043	0.00735025	0.0130628	0.000212402	2.23155e-35	7.01056e-33	0.00578863	0.0602579	0.444052	0.0867021	0.000162618	0.000159837
	rs13121954	4: 147,102,677	A	G	0.546479	0.0125398	0.00632414	0.361854	0.641086	0.703561	0.358648	0.688209	0.876577	0.389445	0.265681	0.612942	0.406537	0.586437	0.467319	0.336581	0.529999	0.400336	0.0658933	0.134604	0.69032	0.849931	0.945115	0.856217	0.556845	0.653167	0.800446	0.274371	0.243635	0.134778	0.281365	0.91161	0.661545	0.910355	0.604487	0.279467	0.711637	0.51829	0.441524	0.192738	0.267285	0.336862	0.683541	0.594461
	rs395967	5: 38,842,857	G	A	0.470966	0.133678	0.221177	0.173535	0.73456	0.886024	0.97486	0.422072	0.577137	0.923137	0.85308	0.828988	0.51187	0.231188	0.911228	0.106147	0.292573	0.95595	0.0932052	0.117873	0.428434	0.72668	0.936807	0.0150949	0.0461418	0.242192	0.163638	0.213875	0.582113	0.424209	0.287797	0.49385	0.125566	0.278112	0.898303	0.516897	0.483441	0.621961	0.78765	0.577901	0.331128	0.508735	0.251987	0.908565
	rs1579219	6: 30,256,528	G	A	0.806703	0.682528	0.601605	0.649324	0.520424	0.237413	0.639142	0.37498	0.442066	0.816498	0.399009	0.132486	0.432235	0.547188	0.332005	0.497579	0.177063	0.521062	0.720414	0.926331	0.462286	0.52197	0.187715	0.701572	0.728689	0.929324	0.665808	0.0995143	0.34439	0.0486079	0.778224	0.960858	0.958749	0.500307	0.563999	0.185128	0.376639	0.193843	0.275091	0.177038	0.27075	0.520373	0.991532	0.67097
	rs3094216	6: 31,116,271	T	C	0.127511	0.529994	0.170287	0.866683	0.288725	0.789522	0.809878	0.00334306	0.0013569	0.814395	0.000570862	0.544925	0.631784	0.982852	0.153549	0.199687	0.643312	0.778839	0.186961	0.14515	0.245032	0.142865	0.439812	0.567926	0.0939604	0.0344135	0.487266	0.0854212	0.0553509	0.436558	0.509484	0.165947	0.792626	0.77955	0.636636	0.486559	0.0158594	0.0196262	0.556542	0.301237	0.102959	0.35403	0.191747	0.0533088
	rs3130982	6: 31,116,298	G	C	0.0126944	0.995579	0.208683	0.685804	0.1478	0.273124	0.787166	0.106788	0.126297	0.806913	0.139912	0.888189	0.417065	0.274733	0.0670877	0.0441104	0.411202	0.966365	0.714182	0.498786	0.187324	0.0335628	0.246365	0.499688	0.762829	0.651498	0.193624	0.231053	0.278546	0.994582	0.683659	0.896708	0.708968	0.526132	0.727275	0.0537373	0.00844841	0.117221	0.7473	0.323698	0.21503	0.94106	0.0679701	0.0240714
	rs3094212	6: 31,117,993	C	T	0.0219161	0.826176	0.15343	0.689469	0.114138	0.202593	0.690569	0.0212727	0.0546893	0.636672	0.036056	0.76462	0.247518	0.118143	0.235175	0.0375801	0.223831	0.897118	0.88467	0.749217	0.344147	0.0315226	0.169277	0.397965	0.840495	0.799149	0.27107	0.212971	0.232396	0.785795	0.606087	0.961666	0.976826	0.641248	0.807292	0.164535	0.00827115	0.066008	0.508059	0.372162	0.331402	0.520915	0.0400487	0.0123457
	rs2240064	6: 31,146,796	C	T	0.0485844	0.357626	0.0183283	0.436391	0.567625	0.750623	0.107795	0.610748	0.686559	0.0377855	0.169944	0.177037	0.573687	0.597248	0.888722	0.0304457	0.0186267	0.86854	0.21188	0.270858	0.405617	0.0280866	0.0528004	0.0203883	0.0211782	0.101037	0.965809	0.127571	0.169401	0.0632632	0.845082	0.586625	0.195831	0.00201172	0.004995	0.0835148	0.24364	0.0499617	0.502732	0.234165	0.570141	0.624318	0.832529	0.904234
	rs3131012	6: 31,147,664	T	C	0.312201	0.206227	0.0223766	0.435353	0.821289	0.404363	0.0938456	0.886999	0.444767	0.0576069	0.370763	0.811508	0.794935	0.84521	0.839232	0.0118672	0.011375	0.93156	0.209794	0.250099	0.204967	0.0110084	0.0391156	0.369321	0.202007	0.252436	0.405661	0.260927	0.206657	0.0201325	0.895564	0.487205	0.28545	0.0134707	0.0207078	0.138928	0.230003	0.0832766	0.383226	0.384447	0.806325	0.977942	0.949676	0.881646
	rs2073721	6: 31,161,839	A	G	0.550645	0.918461	0.616131	0.454258	0.0177375	0.0461877	0.60069	0.64603	0.585256	0.954717	0.126182	0.316612	0.188178	0.328201	0.353209	0.0385207	0.0412264	0.361831	0.0419085	0.135506	0.507103	0.0611302	0.0815862	0.0133376	0.000617776	0.00601411	0.753574	0.602445	0.759927	0.221555	0.00199306	0.00673411	0.820286	0.00686099	0.00245633	0.261028	0.471861	0.330181	0.168635	0.948612	0.897159	0.141652	0.00477415	0.00615391
	rs2073723	6: 31,162,301	T	C	0.561305	0.916748	0.619862	0.474292	0.0205408	0.0520133	0.600904	0.813268	0.755994	0.9335	0.177494	0.303372	0.18806	0.336148	0.343792	0.041941	0.0439422	0.389556	0.0431105	0.131559	0.501831	0.0639574	0.0842481	0.0134406	0.000710845	0.00663777	0.724288	0.591891	0.761065	0.210161	0.0025954	0.00995024	0.786546	0.00663451	0.0025246	0.245476	0.50005	0.347346	0.168388	0.947435	0.899899	0.123431	0.00501969	0.00734393
	rs1065461	6: 31,162,725	A	G	0.492465	0.881785	0.652175	0.412539	0.0152664	0.0448058	0.619636	0.878271	0.881325	0.930166	0.182009	0.381205	0.209114	0.337973	0.374747	0.0407415	0.0445572	0.416889	0.0400529	0.117275	0.529959	0.0605817	0.0821515	0.0135701	0.000516806	0.0058756	0.769364	0.607917	0.740584	0.241035	0.0325835	0.0702597	0.932667	0.0135614	0.0126334	0.217864	0.535619	0.375874	0.172536	0.991503	0.943203	0.301329	0.0246299	0.0270634
	rs1419881	6: 31,162,816	C	T	0.0799168	0.771196	0.176118	0.236765	0.962527	0.429741	0.0495056	0.542355	0.98928	0.0871364	0.280565	0.118442	0.019895	0.125097	0.837526	0.0148212	0.0076202	0.840816	0.363428	0.393619	0.774015	0.0109011	0.0118403	0.792157	0.147359	0.157898	0.359499	0.160779	0.303797	0.55493	0.673633	0.301484	0.49446	0.038323	0.0384033	0.556283	0.0670055	0.0679686	0.740569	0.137071	0.130979	0.254628	0.0261841	0.0487241
	rs3130931	6: 31,167,111	G	A	0.922356	0.585576	0.931458	0.38621	0.0116429	0.0577091	0.864871	0.709283	0.921758	0.482871	0.10115	0.423546	0.574335	0.787409	0.39529	0.0212028	0.0128869	0.406241	0.00991114	0.0222499	0.444544	0.0384182	0.0285994	0.00865683	0.000628742	0.0102147	0.796786	0.722529	0.957893	0.13954	0.00112666	0.0058273	0.860225	0.0630576	0.0471994	0.106363	0.723671	0.413241	0.12294	0.965471	0.932069	0.179156	0.0111984	0.0153532
	rs3130501	6: 31,168,676	A	G	0.596555	0.957884	0.593824	0.45302	0.0189295	0.0495572	0.785575	0.687535	0.888744	0.517986	0.139664	0.267821	0.154113	0.291329	0.37595	0.0343281	0.0381333	0.402189	0.0355541	0.109022	0.551059	0.0555358	0.0790703	0.00822641	0.000403547	0.00494069	0.716123	0.635604	0.819876	0.204972	0.00174681	0.00718184	0.651992	0.0167789	0.00717747	0.260053	0.530767	0.384953	0.173167	0.996741	0.952088	0.282386	0.0230914	0.0211129
	rs3130502	6: 31,168,889	A	G	0.594597	0.925866	0.577925	0.403622	0.0277579	0.0949319	0.623887	0.855251	0.896069	0.988099	0.358368	0.322655	0.0929085	0.209316	0.368414	0.0626682	0.0757322	0.356821	0.0771676	0.227597	0.484344	0.0841668	0.120768	0.0149239	0.00146897	0.0120979	0.748608	0.567354	0.770817	0.165101	0.00839527	0.0295247	0.682966	0.0314845	0.0103432	0.262256	0.491397	0.398822	0.192055	0.844702	0.886639	0.169288	0.0230851	0.0331008
	rs3094188	6: 31,174,468	G	T	0.476669	0.635414	0.737503	0.297156	0.0275865	0.0968683	0.676955	0.324011	0.187815	0.633377	0.0728423	0.141121	0.00708623	0.0203158	0.662017	0.671189	0.810742	0.484398	0.151754	0.171291	0.28542	0.986669	0.957957	0.451985	0.00997605	0.0124948	0.530847	0.676446	0.892751	0.801065	0.0252056	0.0286065	0.995539	0.0051275	0.0028212	0.198332	0.912891	0.910065	0.626152	0.806869	0.947526	0.133878	4.32663e-05	2.38011e-05
	rs3869115	6: 31,236,917	C	G	0.323711	0.930662	0.841796	0.279072	0.333647	0.825169	0.921507	0.352501	0.166925	0.557434	0.21769	0.919536	0.549714	0.808615	0.796939	0.613775	0.812865	0.431608	0.487168	0.778554	0.538009	0.354215	0.843844	0.769228	0.762654	0.336815	0.0179444	0.0684925	0.807466	0.319943	0.893632	0.542827	0.627288	0.253739	0.383258	0.923023	0.554837	0.143638	0.0777493	0.039406	0.617643	0.0905545	0.757933	0.181814
	rs2239707	6: 31,557,542	G	A	0.401118	0.687033	0.465839	0.996449	0.532773	0.504812	0.928683	0.762824	0.886221	0.741933	0.489654	0.993311	0.286744	0.228099	0.768902	0.779616	0.736391	0.686526	0.527451	0.607046	0.70257	0.550745	0.486785	0.432325	0.63887	0.440713	0.35818	0.0073159	0.0130201	0.948555	0.0811298	0.0722036	0.28178	0.200044	0.0475666	0.746696	0.556381	0.593702	0.960666	0.853245	0.728099	0.684319	0.00135095	0.00188142
	rs3218097	6: 41,937,537	C	T	0.382376	0.319631	0.338896	0.376726	0.921886	0.76188	0.294336	0.139213	0.0608169	0.372169	0.0765337	0.6146	0.929976	0.685312	0.157855	2.1455e-34	3.35479e-34	0.575256	0.4568	0.302257	0.479203	9.98152e-45	2.0532e-46	0.654367	0.220599	0.107059	0.900598	0.527187	0.472015	0.0196233	0.0317501	0.142469	0.527956	0.368795	0.461118	0.636916	3.05864e-24	1.50843e-26	0.0603516	4.16327e-10	1.15054e-09	0.63176	0.231455	0.367218
	rs9349205	6: 41,957,421	G	A	0.463253	0.532501	0.526801	0.813872	0.771272	0.96635	0.891472	0.0334057	0.023333	0.957662	0.0266916	0.430257	0.521251	0.57692	0.057825	4.33064e-36	9.86232e-36	0.947889	0.41749	0.411205	0.0589556	1.74307e-48	2.33788e-48	0.667337	0.246685	0.112743	0.383414	0.556453	0.399012	0.00209238	0.00780867	0.0458607	0.802882	0.365985	0.3016	0.374659	1.22508e-27	4.20457e-28	0.000659555	4.32492e-11	1.22004e-09	0.0887646	0.16673	0.339236
	rs11970772	6: 41,957,552	T	A	0.575532	0.748767	0.764003	0.681338	0.685933	0.795907	0.806747	0.0192482	0.0526076	0.989049	0.092135	0.141428	0.829986	0.568285	0.103258	3.7052e-34	1.5832e-35	0.782956	0.698661	0.540857	0.0789245	8.99849e-42	4.75961e-44	0.935202	0.134133	0.00511974	0.277564	0.137141	0.45103	0.291635	0.0417886	0.070084	0.172918	0.646165	0.747423	0.329136	7.89537e-14	1.2137e-16	0.576432	1.6793e-11	2.11808e-12	0.820338	0.163866	0.249255
	rs11968166	6: 41,957,566	G	A	0.870792	0.316047	0.546075	0.296942	0.841896	0.683024	0.488423	0.0302323	0.0843149	0.98445	0.346921	0.406663	0.591625	0.566411	0.020277	2.43991e-36	4.31826e-35	0.896028	0.965874	0.749046	0.019846	4.23243e-45	1.34461e-43	0.829681	0.261542	0.0340709	0.635266	0.813976	0.919357	0.700771	0.107027	0.0634128	0.118632	0.611926	0.574659	0.244179	1.45784e-15	1.52766e-17	0.803808	2.47345e-10	7.76737e-11	0.64105	0.15777	0.156553
	rs9376090	6: 135,090,090	T	C	0.676079	0.577404	0.682392	0.69025	4.24356e-05	5.82384e-05	0.0355357	1.98138e-33	3.16354e-29	0.210565	1.76812e-16	0.468262	2.03898e-05	1.96134e-05	0.00361424	1.68443e-130	2.90918e-126	0.0141218	2.90991e-30	3.85123e-28	0.00427249	7.2614e-121	3.12216e-117	0.765996	0.500143	0.510799	0.470207	1.25476e-06	1.45872e-06	0.921258	0.000802373	0.0033491	2.86251e-06	1.70492e-60	1.41832e-52	0.00107702	2.89104e-96	3.77706e-91	0.0394404	2.72636e-19	1.88905e-17	0.0760473	6.02561e-16	1.94984e-14
	rs7775698	6: 135,097,497	C	T	0.552563	0.601137	0.467429	0.778098	0.00031833	4.48663e-05	0.286784	3.49766e-30	1.31255e-29	0.596779	6.30518e-15	0.782785	5.53961e-06	2.08295e-05	8.15584e-08	2.565e-134	9.1501e-130	0.00123168	1.95564e-32	6.63203e-30	5.98433e-06	4.66326e-120	6.46204e-120	0.882231	0.281247	0.387436	0.110813	4.6327e-05	2.15342e-06	0.876233	0.00145274	0.0041528	0.00360291	5.9096e-56	1.37502e-53	0.000120876	8.04846e-96	8.16596e-94	0.0210327	1.44405e-18	1.31501e-17	0.0778218	1.13656e-14	1.80475e-14
	rs7776054	6: 135,097,778	A	G	0.865149	0.5467	0.430804	0.72585	0.000244246	3.83322e-05	0.276267	1.18394e-26	7.83772e-27	0.603028	7.63976e-13	0.519677	5.19803e-06	2.00629e-05	1.27708e-07	2.34059e-133	3.36955e-129	0.00158354	2.33299e-32	5.09014e-30	1.65249e-05	2.19935e-118	3.72694e-119	0.888919	0.261024	0.360974	0.224467	2.6802e-05	1.28317e-06	0.647421	0.00788156	0.0192821	0.00334416	8.81042e-53	2.5648e-50	0.000176791	2.09749e-95	1.26576e-93	0.0344917	4.27326e-18	2.3058e-17	0.0914722	1.06595e-12	9.11492e-13
	rs9373124	6: 135,102,071	T	C	0.910879	0.441918	0.461586	0.00530069	7.84549e-06	0.00010681	0.143084	3.46336e-17	1.02335e-16	0.30048	2.00042e-08	0.649077	0.000441864	0.00100176	0.0370849	1.02868e-89	9.7302e-103	0.100638	4.89657e-22	1.05712e-22	0.182248	4.27631e-81	1.74441e-99	0.543198	0.550279	0.492647	0.424364	0.000291963	1.17157e-05	0.290971	0.0966183	0.038813	0.446309	5.19882e-34	2.6707e-40	0.016681	2.51065e-71	6.71858e-77	0.862563	6.37407e-10	2.18405e-13	0.687112	1.51848e-08	4.97726e-10
	rs4895441	6: 135,105,435	A	G	0.834575	0.573009	0.663554	0.0569713	4.17682e-06	1.25418e-05	0.152638	3.8224e-29	2.61145e-26	0.549449	2.48768e-14	0.325903	0.000562168	0.000212671	0.000143049	8.60376e-126	2.03042e-121	0.000686181	6.65137e-30	6.73614e-27	6.74257e-05	4.65552e-118	2.81771e-113	0.949521	0.731398	0.490609	0.166551	3.21864e-05	3.56772e-06	0.183769	0.00425006	0.00344463	4.30248e-07	1.08863e-62	2.51692e-52	0.000830637	1.37872e-92	1.59779e-87	0.0310946	1.38586e-18	9.12001e-17	0.184309	5.55516e-15	2.20347e-14
	rs9376092	6: 135,106,006	C	A	0.209459	0.880571	0.595016	0.0930768	8.98692e-05	0.000146244	0.0211637	8.47777e-22	1.48816e-18	0.0645149	5.63824e-11	0.0936378	0.00376171	0.000468373	2.59648e-07	5.71375e-113	3.52154e-107	0.00466957	3.62644e-27	1.00725e-24	1.08422e-05	2.10437e-104	1.24221e-102	0.915414	0.726875	0.462241	0.457464	4.31071e-05	1.40773e-05	0.535821	0.00208653	0.00426893	0.00570245	4.35837e-49	4.27808e-44	2.22322e-06	3.17055e-85	1.92179e-78	0.397385	1.91736e-12	5.65302e-13	0.0172648	2.12608e-13	5.48829e-12
	rs9402686	6: 135,106,679	G	A	0.681626	0.498323	0.574122	0.099944	3.51963e-05	0.000106777	0.0125941	2.45501e-23	6.43987e-19	0.104268	1.059e-11	0.675641	0.000611978	0.000436358	2.0059e-05	1.25997e-115	3.75842e-109	0.00150245	2.64786e-27	1.00808e-24	9.72849e-06	2.97507e-112	1.94185e-105	0.337039	0.510393	0.477767	0.488146	1.11639e-05	5.81249e-06	0.760397	0.00253869	0.00479194	1.24092e-07	1.65592e-54	1.85556e-44	2.53175e-05	4.97839e-87	4.30327e-79	0.0435677	2.12061e-15	8.35329e-14	0.0140223	1.3748e-13	3.3654e-12
	rs9494145	6: 135,111,414	T	C	0.956018	0.990818	0.930558	0.760747	0.000173102	0.000129343	0.186744	8.18364e-29	1.62362e-25	0.266278	5.16379e-17	0.411336	0.000345899	0.000180412	6.83989e-07	6.00785e-102	2.3637e-94	0.0105406	4.95683e-25	8.93007e-23	3.52728e-07	5.25793e-95	2.30614e-87	0.634722	0.520032	0.426687	0.88862	2.08936e-05	2.32115e-05	0.907782	0.00292428	0.00475809	1.14592e-06	3.76151e-56	1.44299e-47	1.38702e-05	4.53514e-86	1.17616e-77	0.00208234	6.58671e-17	1.5727e-14	0.038454	1.35812e-14	1.76901e-13
	rs9483788	6: 135,114,363	T	C	0.761472	0.580175	0.57125	0.722672	0.000331604	0.000393997	0.24004	1.31222e-25	1.94125e-22	0.272497	1.64514e-14	0.452097	0.00109336	0.000950084	4.99815e-07	4.08974e-85	1.47562e-77	0.0553558	8.40521e-23	2.54138e-21	3.26406e-07	1.96327e-77	4.83931e-70	0.327264	0.574114	0.558828	0.80997	6.83504e-06	1.81684e-05	0.825463	0.00337896	0.00704103	5.90672e-07	8.87982e-48	1.59327e-39	2.54002e-05	1.2775e-71	7.91104e-64	0.00160877	1.35345e-15	3.77901e-13	0.00721548	3.34619e-15	1.49756e-13
	rs6569992	6: 135,131,014	G	A	0.779105	0.359473	0.372582	0.339718	0.000820546	0.00105032	0.990224	5.15467e-14	1.13847e-13	0.983484	4.13836e-08	0.229595	0.040396	0.00892223	0.247425	1.31849e-52	5.57556e-54	0.169847	2.71753e-16	4.93142e-16	0.411325	8.16553e-46	7.83618e-48	0.875117	0.816184	0.749875	0.807277	0.0109832	0.00431639	0.804387	0.0543294	0.0353452	0.42068	4.73439e-27	2.43223e-26	0.51721	8.299e-44	2.91823e-44	0.303711	4.91758e-07	3.35067e-06	0.935711	3.99235e-06	9.80331e-07
	rs4737009	8: 41,772,887	G	A	0.379312	0.472733	0.923958	0.695496	0.452311	0.243421	0.193183	0.000519873	8.03418e-05	0.919232	0.635307	0.824576	0.0131283	0.0120237	0.731773	0.535436	0.78945	0.125871	2.40719e-11	1.29864e-08	0.699072	0.00656993	0.00476332	0.982834	0.00115241	0.00232838	0.951239	0.0921434	0.114161	0.863167	0.739581	0.395798	0.254355	0.806012	0.190972	0.733201	0.527041	0.842862	0.0739971	0.0413445	0.376346	0.29619	0.304175	0.601973
	rs3133745	8: 95,522,578	C	T	0.244392	0.360021	0.753437	0.536092	0.815474	0.737084	0.99654	0.975028	0.747344	0.792185	0.836653	0.851892	0.428722	0.24064	0.0255783	0.187751	0.949347	0.968524	0.461667	0.719432	0.298433	0.48586	0.98767	0.380233	0.0889515	0.192099	0.633951	0.892115	0.904644	0.907499	0.0930686	0.143083	0.133566	0.365454	0.130423	0.658523	0.620333	0.627713	0.0280248	0.923351	0.351425	0.573598	0.810854	0.906876
	rs10107630	8: 129,591,389	C	T	0.00244246	0.000480495	0.017869	0.00507183	0.0298145	0.573701	0.790121	0.156924	0.100576	0.716535	0.312284	0.917038	0.511792	0.596124	0.78556	0.0183863	0.0289122	0.3815	0.417821	0.748813	0.477236	0.000284398	0.00078658	0.879372	0.0719438	0.0180899	9.71028e-05	3.10894e-28	2.45309e-23	0.00886511	1.60357e-07	5.60191e-05	0.452517	0.000232454	0.000134676	0.70425	0.00434063	0.0066039	0.342626	0.688084	0.970289	0.00057239	5.68161e-13	4.36064e-10
	rs10757049	9: 19,281,503	G	A	0.974007	0.559528	0.50007	0.377217	0.519987	0.866932	0.739247	0.682887	0.342893	0.267764	0.990268	0.71379	0.549609	0.562604	0.0536343	0.0158485	0.105131	0.157695	0.0707641	0.151741	0.0505007	0.0668493	0.364157	0.475043	0.777226	0.993143	0.437622	0.476416	0.571296	0.633156	0.0815347	0.0722576	0.687246	0.526757	0.768449	0.281584	0.0346919	0.0719289	0.828178	0.508305	0.528001	0.372037	0.307633	0.172068
	rs8176749	9: 133,255,801	G	A	0.942675	0.903332	0.822843	0.630286	0.854533	0.768926	5.45744e-05	7.51026e-10	9.33614e-06	1.323e-06	5.26785e-19	0.693632	0.0230632	0.0173782	0.890615	0.00313504	0.00106553	0.0202528	1.64771e-06	1.69331e-05	0.268841	4.49757e-10	1.29039e-10	0.568215	0.415233	0.577045	0.796196	0.0526459	0.0105852	0.440511	0.242273	0.667212	0.401069	0.00013423	0.000479086	0.00013162	3.22651e-15	4.6888e-11	0.00509548	2.18998e-09	1.22697e-07	0.0640184	0.0882263	0.106566
	rs8176746	9: 133,255,935	C	A	0.764292	0.984807	0.801435	0.95417	0.702399	0.793901	0.000106003	7.41335e-10	7.00591e-06	4.20404e-06	9.32759e-19	0.825151	0.0097046	0.0159559	0.716503	0.00150011	0.00100287	0.0562185	5.01754e-06	1.73441e-05	0.15091	1.79588e-10	1.13491e-10	0.956837	0.546529	0.566442	0.632068	0.0201626	0.00986255	0.484067	0.22287	0.611754	0.474345	0.000193782	0.000511642	8.31055e-05	2.34749e-15	5.29611e-11	0.0102865	4.19927e-09	1.13316e-07	0.0666186	0.0823727	0.1198
	rs8176741	9: 133,256,074	C	T	0.676459	0.79045	0.961491	0.991278	0.492797	0.556459	4.00706e-05	5.21681e-10	9.71552e-06	9.40141e-07	2.9564e-18	0.704282	0.0093002	0.018833	0.715705	0.01116	0.0111597	0.0494412	3.69107e-06	1.30706e-05	0.146522	1.04903e-08	1.41968e-08	0.930447	0.783331	0.77306	0.505096	0.0106019	0.00493837	0.583155	0.240776	0.567532	0.851864	0.00115191	0.00164328	7.46654e-05	6.83675e-15	1.76783e-10	0.0108722	2.87495e-09	6.63878e-08	0.131279	0.102807	0.114837
	rs7853989	9: 133,256,205	G	C	0.786032	0.677593	0.994784	0.728235	0.898263	0.982049	2.71118e-05	7.78824e-10	3.2339e-06	3.04328e-06	1.89286e-13	0.917333	0.0705921	0.247497	0.355253	0.0338436	0.00579011	0.0116924	7.5194e-05	0.00291811	0.712987	2.68683e-06	6.35469e-07	0.414165	0.711077	0.444233	0.727824	0.0112759	0.0121083	0.99044	0.427462	0.296407	0.639269	0.00276612	0.00722818	0.0026897	6.36169e-13	2.40118e-10	0.0244389	2.16985e-05	0.000316051	0.590391	0.57111	0.703328
	rs1053878	9: 133,256,264	C	T	0.0309836	0.455632	0.390372	0.72968	0.988091	0.851684	0.978125	0.285061	0.605234	0.563731	0.0472804	0.76023	0.810614	0.424114	0.498441	0.761152	0.299529	0.0800491	0.0236198	0.232689	0.667431	0.122917	0.0876421	0.506597	0.54008	0.409607	0.289801	0.836688	0.349822	0.586646	0.466358	0.39191	0.322615	0.0244954	0.157025	0.730542	0.183188	0.132557	0.502972	0.678931	0.461049	0.703961	0.995253	0.58264
	rs8176720	9: 133,257,486	A	G	0.255517	0.975132	0.575394	0.394749	0.742934	0.443007	0.153524	7.84711e-06	0.000183862	0.027155	3.76554e-10	0.639816	0.843382	0.94664	0.880152	0.126821	0.226803	0.0392012	0.000520877	0.00128467	0.595901	0.00102055	0.00270961	0.599245	0.80487	0.818215	0.413832	0.308893	0.700191	0.252364	0.0185486	0.10324	0.279144	0.360687	0.291193	0.130877	3.78458e-09	2.11848e-07	0.214023	0.00058932	0.000767471	0.193138	0.123474	0.236531
	rs651007	9: 133,278,431	C	T	0.229023	0.220847	0.562231	0.421272	0.996317	0.674191	0.0678094	4.00257e-15	9.32943e-13	0.0736454	1.71586e-20	0.630327	0.0454714	0.0334941	0.886433	0.907411	0.777673	0.789261	0.0472419	0.0219771	0.682992	0.149839	0.194335	0.0447747	0.0283573	0.064975	0.929949	8.33692e-07	3.58638e-06	0.214836	2.56985e-05	9.65959e-05	0.983692	0.43628	0.577999	0.90848	9.41549e-09	2.58516e-08	0.487192	0.000239117	0.000365142	0.0418707	9.30683e-08	1.12865e-06
	rs579459	9: 133,278,724	A	G	0.232588	0.222866	0.567403	0.414364	0.996157	0.67459	0.0682423	5.00311e-15	1.1357e-12	0.0725575	1.70934e-20	0.624359	0.0452115	0.0333697	0.8924	0.900844	0.768056	0.799943	0.046307	0.021142	0.68378	0.154452	0.200643	0.0447747	0.0306211	0.0702241	0.934796	9.20598e-07	3.9369e-06	0.215902	3.34581e-05	0.000110133	0.99808	0.44296	0.604495	0.905722	8.31851e-09	2.30559e-08	0.487192	0.00025767	0.000394808	0.0454874	1.21731e-07	1.2278e-06
	rs635634	9: 133,279,427	G	A	0.095322	0.290425	0.699416	0.875845	0.815819	0.675428	0.0807024	8.24116e-16	7.93481e-14	0.0753028	9.33339e-22	0.816395	0.00388185	0.00293293	0.558211	0.627238	0.595231	0.999877	0.00978874	0.00569232	0.738985	0.221407	0.220766	0.0156057	0.0345378	0.104389	0.288971	3.52549e-07	5.67606e-06	0.300293	5.81599e-05	8.68736e-05	0.285228	0.533588	0.525669	0.697318	1.04961e-11	9.23848e-11	0.745324	0.000484188	0.00029469	0.0218444	4.39795e-08	1.45989e-07
	rs3782886	12: 111,672,685	A	G	0.368758	0.878047	0.977027	0.604689	0.97721	0.646427	0.489482	0.034797	0.708574	0.729232	0.0204398	0.137	0.0831205	0.20079	0.46906	0.394868	0.161538	0.297644	0.710668	0.135751	0.34707	0.382212	0.496306	0.892983	0.526641	0.316095	0.374652	0.240966	0.589775	0.0863375	0.767051	0.0163552	0.682497	0.611905	0.882185	0.558603	0.631523	0.0903827	0.53936	0.506442	0.590469	0.0356258	0.795231	0.115297
	rs11066015	12: 111,730,205	G	A	0.982112	0.601617	0.826611	0.604311	0.977515	0.646427	0.48941	0.022152	0.625165	0.594969	0.0161722	0.670186	0.812469	0.682339	0.273893	0.582082	0.968299	0.320661	0.786383	0.340727	0.176191	0.756539	0.358716	0.303149	0.880103	0.550645	0.934234	0.894196	0.839416	0.528545	0.828675	0.0314129	0.911629	0.578443	0.860744	0.65247	0.291315	0.914929	0.388616	0.687052	0.132163	0.170699	0.762243	0.0298054
	rs671	12: 111,803,962	G	A	0.430725	0.352068	0.913431	0.965516	0.932664	0.574165	0.318889	0.0255842	0.750735	0.453226	0.0159786	0.557216	0.813719	0.950781	0.186971	0.359486	0.853641	0.75692	0.814453	0.286609	0.160763	0.536738	0.592493	0.224807	0.526202	0.746368	0.762455	0.794241	0.702505	0.428445	0.721997	0.0116915	0.859893	0.590543	0.532088	0.965287	0.659807	0.795445	0.501799	0.781838	0.765526	0.0756249	0.538462	0.0158355
	rs2074356	12: 112,207,597	C	T	0.598657	0.634122	0.346115	0.547777	0.987998	0.646427	0.771952	0.0317331	0.953547	0.947676	0.0358074	0.1542	0.238886	0.941606	0.650757	0.555515	0.161538	0.27519	0.469533	0.0810517	0.536625	0.526656	0.496306	0.570011	0.722347	0.316095	0.985429	0.984357	0.245732	0.260417	0.581621	0.293059	0.401987	0.820573	0.980384	0.656155	0.587386	0.247511	0.368458	0.248741	0.590469	0.132916	0.546398	0.860113
	rs11066280	12: 112,379,979	T	A	0.722224	0.524984	0.569191	0.732251	0.601737	0.651997	0.178279	0.0850536	0.499263	0.158536	0.125707	0.217355	0.898975	0.680068	0.627809	0.447747	0.968122	0.441244	0.885877	0.184698	0.126201	0.196958	0.551776	0.942481	0.78108	0.359792	0.268373	0.519959	0.854499	0.220292	0.903445	0.189811	0.628363	0.590195	0.879636	0.0779088	0.0541582	0.914884	0.966314	0.579984	0.132177	0.129423	0.796124	0.0900604
	rs56030650	17: 39,974,934	C	A	0.80284	0.0698257	0.0297293	0.700386	0.892393	0.820008	0.932895	0.23605	0.274771	0.854592	0.696699	0.288128	0.094516	0.0523204	0.565033	0.717716	0.8607	0.210549	0.504234	0.78072	0.895262	0.557397	0.428738	0.960526	0.310364	0.453683	0.999214	0.0012668	0.0010045	0.00045411	1.99887e-62	6.4174e-52	0.811983	0.211041	0.291958	0.464772	0.792941	0.910469	0.166703	0.835858	0.597503	3.60027e-06	3.0861e-75	1.82729e-64
	rs4794822	17: 40,000,459	C	T	0.785137	0.145881	0.11482	0.725456	0.547454	0.606122	0.644002	0.317423	0.506665	0.974257	0.711133	0.221043	0.157555	0.124769	0.628154	0.678521	0.753108	0.0141849	0.143921	0.991132	0.510887	0.665302	0.220625	0.518848	0.739765	0.804259	0.787976	0.000286802	0.000254362	0.00013858	1.45757e-59	4.24067e-47	0.310432	0.125705	0.347914	0.903596	0.611524	0.230402	0.281468	0.608852	0.454483	1.31033e-08	2.94344e-85	9.5347e-71
	rs6070697	20: 59,024,347	G	A	0.304234	0.670224	0.417149	0.643454	0.405978	0.296367	0.133825	0.177459	0.055897	0.0579225	0.433551	0.938773	0.847599	0.898492	0.780049	0.913619	0.725801	0.725256	0.311776	0.146908	0.928176	0.91067	0.962433	0.823229	8.6957e-08	4.67172e-08	0.508892	0.720126	0.466051	0.935222	0.0795514	0.141795	6.9603e-05	5.10215e-16	7.11391e-13	0.10133	0.685808	0.951047	0.920529	0.470107	0.44789	0.340467	0.180731	0.323488
	rs2235321	22: 37,066,886	G	A	0.97292	0.889889	0.768304	0.343842	0.79084	0.996812	0.530652	3.06469e-15	1.24452e-16	0.22032	1.30784e-30	0.524053	0.587174	0.69299	0.248595	8.0559e-43	2.47927e-42	0.417761	3.28582e-18	6.13913e-19	0.388459	2.98628e-32	1.57776e-32	0.674093	0.893837	0.717982	0.321793	0.529785	0.556875	0.867305	0.377411	0.229934	0.786668	0.000226766	7.75965e-05	0.311898	0.361128	0.593619	0.144742	1.08537e-16	1.0605e-15	0.536355	0.1437	0.0977402
	rs855791	22: 37,066,896	T	C	0.119154	0.781719	0.990846	0.731113	0.707195	0.427252	0.00430112	5.74515e-41	8.04278e-38	0.000549217	1.33801e-86	0.961818	0.708767	0.734968	0.00394738	1.67809e-118	5.80171e-112	0.00314051	2.61532e-56	2.04853e-53	0.00328125	2.43432e-92	4.93484e-86	0.104695	0.77706	0.765052	0.265102	0.289142	0.606041	0.764436	0.160432	0.0492343	0.72163	2.33891e-11	3.96395e-11	0.184257	0.0140314	0.0164874	0.000141031	1.87774e-51	6.85e-44	0.640379	0.184686	0.141403
	rs5756506	22: 37,071,352	G	C	0.964716	0.684741	0.474237	0.315306	0.78085	0.901666	0.898807	5.11837e-15	9.14831e-16	0.648371	1.47144e-32	0.906536	0.843177	0.954774	0.509499	2.8713e-44	1.64061e-45	0.246412	1.18226e-19	2.36668e-20	0.220508	2.11029e-34	1.19336e-33	0.0261967	0.605443	0.753916	0.609202	0.659224	0.566081	0.671551	0.30711	0.317143	0.352172	0.000201329	4.85827e-05	0.0716349	0.154003	0.322699	0.0214406	3.52841e-19	1.16766e-15	0.230016	0.248276	0.363623
	rs4820268	22: 37,073,551	G	A	0.22427	0.996095	0.961853	0.065833	0.123039	0.2315	0.00893454	1.72813e-39	2.01788e-37	0.00195949	1.86477e-85	0.827923	0.220989	0.235721	0.220869	7.83611e-113	1.19207e-115	0.0157842	3.25595e-55	3.04782e-54	0.0894365	1.0764e-85	2.01406e-86	0.173886	0.577481	0.79974	0.6692	0.507833	0.824721	0.859747	0.157924	0.118989	0.825215	4.86819e-09	1.40574e-09	0.82544	0.0305039	0.00996277	0.355127	5.52555e-44	3.06077e-43	0.64526	0.279303	0.411249
	rs2413450	22: 37,074,184	T	C	0.231376	0.988484	0.953686	0.649588	0.359937	0.268268	0.0874114	1.08912e-38	7.74625e-38	0.0807739	2.19269e-83	0.503446	0.30516	0.298952	0.927142	9.1442e-110	7.99526e-114	0.258287	1.17514e-51	2.82598e-53	0.608484	1.18693e-83	2.51683e-85	0.0746471	0.597374	0.842379	0.340534	0.396032	0.748615	0.230385	0.126059	0.169617	0.66473	1.76277e-09	6.68478e-10	0.749208	0.0321477	0.0113514	0.943454	4.82553e-43	2.43988e-43	0.209471	0.264812	0.518325
	a Position in NCBI build GRCh38. P-values of <0.05 are shown in bold. ExomeChip association data were reported in three articles published by the Blood-Cell Consortium (Tajuddin et al. 2016; Eicher et al. 2016; Chami et al. 2016). REF, reference allele. ALT, alternative allele. AA, African Ancestry. EA, European Ancestry. ALL, combined all ancestries including Hispanic/Latino ancestry, East-Asian…
