# Supplementary material for: Identification of nine novel loci related to hematological traits in a Japanese population
Source: Physiol Genomics. 2018 Jun 29;50(9):758–69. doi: 10.1152/physiolgenomics.00088.2017 (PMC6172615; doi:10.1152/physiolgenomics.00088.2017)
Supplement: Table S6 — (.xlsx 23 KB) [file TableS6.xlsx]

## Sheet: Table
	Table S6. The effect direction and allele frequency of candidate SNPs in the present study and Blood-Cell Consortium studies.
						Trait_ancestry:	BAS_EAb	BAS_Inabe		EOS_EAb	EOS_Inabe		HCT_EAb	HCT_Inabe		HGB_EAb	HGB_Inabe		LYM_EAb	LYM_Inabe		MCH_EAb	MCH_Inabe		MCHC_EAb	MCHC_Inabe		MCV_EAb	MCV_Inabe		MON_EAb	MON_Inabe		NEU_EAb	NEU_Inabe		PLT_EAb	PLT_Inabe		RBC_EAb	RBC_Inabe		WBC_EAb	WBC_Inabe
	RefSNP ID	Positiona	Effect allele	Inabe_AF	EA_AFb		Direction	Direction		Direction	Direction		Direction	Direction		Direction	Direction		Direction	Direction		Direction	Direction		Direction	Direction		Direction	Direction		Direction	Direction		Direction	Direction		Direction	Direction		Direction	Direction		Direction	Direction
	rs3917688	1: 169,621,842	A	0.289439	0.5089		+	－		－	+		－	+		－	+		+	－		－	+		－	+		－	+		+	－		+	+		+	+		－	－		+	－
	rs7584099	2: 147,720,767	A	0.427267	0.5765		+	－		－	－		－	－		－	－		－	－		－	+		+	－		－	+		+	－		+	+		－	+		－	－		－	+
	rs4686683	3: 185,589,575	A	0.399286	0.6133		－	+		－	+		－	－		－	－		+	－		+	+		－	－		+	－		+	+		－	－		+	－		－	－		－	－
	rs218237	4: 54,528,005	T	0.28905	0.1143		+	+		－	+		－	－		－	－		+	－		+	+		+	+		+	+		－	－		+	+		+	+		－	－		+	+
	rs172629	4: 54,541,595	G	0.288691	0.1143		+	+		－	+		－	－		－	－		+	－		+	+		+	+		+	+		－	－		+	+		+	+		－	－		+	+
	rs13121954	4: 147,102,677	A	0.492693	0.3887		+	－		+	－		+	+		+	+		+	－		+	+		+	+		－	+		+	－		+	+		－	+		+	+		－	+
	rs395967	5: 38,842,857	G	0.482398	0.5586		－	+		+	－		+	+		+	+		－	+		－	－		－	+		－	－		+	－		+	+		+	－		+	+		+	+
	rs1579219	6: 30,256,528	A	0.468781	0.165		+	+		－	－		+	+		+	－		+	+		－	－		－	－		－	－		－	－		－	+		+	+		+	+		－	+
	rs3094216	6: 31,116,271	C	0.227499	0.1879		+	－		+	－		－	－		－	－		+	－		+	－		－	－		+	－		+	－		+	+		－	+		－	+		+	+
	rs3130982	6: 31,116,298	G	0.35279	NA		－	－		－	－		+	+		+	－		－	－		－	－		+	－		－	－		－	+		－	+		－	+		+	+		－	+
	rs3094212	6: 31,117,993	C	0.352707	0.4513		+	－		+	－		－	+		－	－		+	－		+	－		－	－		+	－		+	+		－	+		+	+		－	+		+	+
	rs2240064	6: 31,146,796	C	0.461475	0.4334		+	+		－	+		－	+		+	+		－	－		+	－		+	－		+	－		+	－		+	+		+	+		－	+		－	+
	rs3131012	6: 31,147,664	T	0.461475	0.4384		+	+		－	+		－	+		+	+		－	－		+	－		+	－		+	－		+	－		+	+		+	+		－	+		－	+
	rs2073721	6: 31,161,839	A	0.451511	0.2157		+	+		+	+		+	+		+	+		－	－		+	－		+	－		+	－		+	－		－	+		+	+		－	+		－	+
	rs2073723	6: 31,162,301	T	0.451511	0.2157		+	+		+	+		+	+		+	+		－	－		+	－		+	－		+	－		+	－		－	+		+	+		－	+		－	+
	rs1065461	6: 31,162,725	A	0.452009	0.2157		+	+		+	+		+	+		+	+		－	－		+	－		+	－		+	－		+	－		－	+		+	+		－	+		－	+
	rs1419881	6: 31,162,816	T	0.499833	0.4533		－	－		+	－		+	－		－	－		－	+		－	+		－	+		－	+		－	+		－	－		－	－		+	－		－	－
	rs3130931	6: 31,167,111	A	0.4545	0.7326		－	+		－	+		－	+		－	+		+	－		－	－		－	－		－	－		－	－		+	+		－	+		+	+		+	+
	rs3130501	6: 31,168,676	A	0.451262	0.2167		+	+		+	+		+	+		+	+		－	－		+	－		+	－		+	－		+	－		－	+		+	+		－	+		－	+
	rs3130502	6: 31,168,889	A	0.451511	0.2197		+	+		+	+		－	+		+	+		－	－		+	－		+	－		+	－		+	－		－	+		+	+		－	+		－	+
	rs3094188	6: 31,174,468	G	0.287363	0.327		+	－		+	－		+	+		+	－		－	－		+	－		+	－		－	－		+	－		－	+		+	+		－	+		－	+
	rs3869115	6: 31,236,917	C	0.224925	0.9622		－	－		－	－		－	－		－	－		+	－		+	－		－	－		+	－		+	－		－	+		+	+		－	+		－	+
	rs2239707	6: 31,557,542	G	0.389406	0.2893		－	－		+	－		－	+		－	－		+	－		－	－		－	－		－	－		+	－		+	+		+	+		－	+		+	+
	rs3218097	6: 41,937,537	T	0.189337	0.2386		+	－		+	－		+	+		+	+		+	+		－	－		+	+		－	－		－	－		+	－		－	－		+	+		+	+
	rs9349205	6: 41,957,421	A	0.184988	0.2266		+	－		－	+		+	+		+	+		+	+		－	－		+	+		－	－		－	－		+	－		－	－		+	+		+	+
	rs11970772	6: 41,957,552	T	0.438227	0.8032		－	+		－	+		－	+		－	+		－	+		－	－		－	+		－	－		+	－		+	－		+	+		+	+		+	+
	rs11968166	6: 41,957,566	A	0.449269	0.1571		+	－		+	+		+	－		+	－		+	－		+	+		+	－		+	+		－	+		－	+		－	－		－	－		－	－
	rs9376090	6: 135,090,090	C	0.342743	0.2594		－	－		－	－		－	－		－	－		－	+		+	+		+	+		+	+		－	－		－	+		+	+		－	－		－	－
	rs7775698	6: 135,097,497	T	0.340751	0.002		+	－		－	－		－	－		－	－		－	+		+	+		+	+		+	+		－	－		－	+		+	+		－	－		－	－
	rs7776054	6: 135,097,778	G	0.341083	0.2644		+	－		－	－		－	－		－	－		－	+		+	+		+	+		+	+		－	－		－	+		+	+		－	－		－	－
	rs9373124	6: 135,102,071	C	0.373879	0.2823		－	－		－	－		－	－		－	－		－	－		+	+		+	+		+	+		－	+		－	+		+	+		－	－		－	－
	rs4895441	6: 135,105,435	G	0.376536	0.2734		－	－		－	－		－	－		－	－		－	－		+	+		+	+		+	+		－	+		－	+		+	+		－	－		－	－
	rs9376092	6: 135,106,006	A	0.376785	0.2753		+	－		－	－		－	－		－	－		－	－		+	+		+	+		+	+		－	+		－	+		+	+		－	－		－	－
	rs9402686	6: 135,106,679	A	0.376785	0.2734		－	－		－	－		－	－		－	－		－	－		+	+		+	+		+	+		－	+		－	+		+	+		－	－		－	－
	rs9494145	6: 135,111,414	C	0.320076	0.2177		+	+		－	－		－	－		－	－		－	+		+	+		+	+		+	+		－	+		－	－		+	+		－	－		－	－
	rs9483788	6: 135,114,363	C	0.343132	0.2346		+	－		－	－		－	－		－	－		－	+		+	+		+	+		+	+		－	+		－	－		+	+		－	－		－	－
	rs6569992	6: 135,131,014	A	0.361508	0.1869		－	－		－	－		－	－		－	－		－	+		+	+		+	+		+	+		－	+		－	－		+	+		－	－		－	－
	rs4737009	8: 41,772,887	A	0.464215	0.2525		+	+		+	+		+	－		+	－		+	－		－	+		－	－		+	+		+	－		－	+		+	+		+	－		+	+
	rs3133745	8: 95,522,578	T	0.238874	0.1581		+	－		－	+		－	－		+	－		－	+		+	+		+	+		+	+		+	+		+	－		+	－		+	－		+	－
	rs10107630	8: 129,591,389	C	0.462037	0.4284		－	+		－	－		－	－		－	－		－	－		+	+		－	－		+	+		+	+		+	－		－	－		－	－		+	+
	rs10757049	9: 19,281,503	G	0.459309	0.4771		－	－		+	－		－	+		－	+		－	－		+	+		+	－		+	+		－	－		－	+		+	－		－	+		－	－
	rs8176749	9: 133,255,801	A	0.160106	0.0845		－	－		－	－		+	+		+	+		－	+		－	－		+	+		－	－		－	+		+	－		－	－		+	+		－	－
	rs8176746	9: 133,255,935	A	0.169213	0.0845		－	－		－	－		+	+		+	+		－	+		－	－		+	－		－	－		－	+		+	－		－	－		+	+		－	－
	rs8176741	9: 133,256,074	T	0.171787	0.0845		－	－		－	－		+	+		+	+		－	+		－	－		+	－		－	－		－	+		+	－		－	－		+	+		－	－
	rs7853989	9: 133,256,205	C	0.171638	0.1143		－	－		－	－		+	+		+	+		－	+		－	－		+	－		－	－		－	+		+	－		－	－		+	+		－	－
	rs1053878	9: 133,256,264	T	0.22808	0.0994		+	－		－	+		－	－		－	－		－	+		+	+		－	+		+	+		－	－		－	－		+	－		－	－		－	－
	rs8176720	9: 133,257,486	G	0.423696	0.337		－	+		+	－		+	+		+	+		－	－		－	－		+	－		－	－		+	+		+	+		－	+		+	+		+	+
	rs651007	9: 133,278,431	C	0.278479	0.7863		+	－		+	+		+	－		+	－		+	+		+	+		+	+		－	+		+	－		+	－		－	－		+	－		+	－
	rs579459	9: 133,278,724	A	0.278479	0.7863		+	－		+	+		+	－		+	－		+	+		+	+		+	+		－	+		+	－		+	－		－	－		+	－		+	－
	rs635634	9: 133,279,427	A	0.278313	0.1849		－	－		－	+		－	－		－	－		－	+		－	+		－	+		+	+		－	－		－	－		+	－		－	－		－	－
	rs3782886	12: 111,672,685	G	0.317502	0		－	－		－	－		+	+		+	－		－	+		－	－		－	－		－	－		－	－		－	－		+	+		+	+		－	+
	rs11066015	12: 111,730,205	A	0.300482	0		－	+		－	－		+	+		+	－		+	+		+	－		－	－		+	－		+	－		－	+		－	+		－	+		－	+
	rs671	12: 111,803,962	A	0.300731	0		－	+		－	－		+	+		+	－		－	+		－	－		－	－		+	－		－	－		－	+		－	+		+	+		－	+
	rs2074356	12: 112,207,597	T	0.277981	0		－	－		－	+		－	+		+	－		－	+		－	－		－	－		－	－		+	－		－	+		－	+		+	+		－	+
	rs11066280	12: 112,379,979	A	0.313185	0		－	+		－	－		+	+		+	－		+	+		+	－		－	－		+	－		+	－		－	－		+	+		－	+		－	+
	rs56030650	17: 39,974,934	C	0.473234	0.5427		+	+		+	－		－	－		－	－		－	+		－	－		－	－		－	－		－	+		－	－		－	－		－	－		－	－
	rs4794822	17: 40,000,459	C	0.490037	0.6213		－	+		+	+		－	－		+	－		－	+		－	－		+	－		－	－		－	+		－	－		－	+		+	－		－	－
	rs6070697	20: 59,024,347	A	0.122052	0.2048		+	+		－	－		－	－		－	－		+	－		－	+		－	+		+	+		－	－		+	+		+	+		－	－		+	－
	rs2235321	22: 37,066,886	A	0.428595	0.4245		+	－		－	－		+	+		+	+		+	－		+	+		+	+		+	+		+	－		+	+		－	－		－	－		+	+
	rs855791	22: 37,066,896	C	0.425025	0.6123		+	－		－	－		+	+		+	+		－	－		+	+		+	+		+	+		+	－		+	+		－	－		－	－		+	+
	rs5756506	22: 37,071,352	C	0.444288	0.4026		+	+		－	+		+	+		+	+		－	－		+	+		+	+		+	+		+	－		+	+		－	－		－	－		+	+
	rs4820268	22: 37,073,551	A	0.443872	0.5775		+	+		－	+		+	+		+	+		－	－		+	+		+	+		+	+		+	－		+	+		－	－		－	+		+	+
	rs2413450	22: 37,074,184	C	0.444786	0.5805		+	+		－	+		+	+		+	+		－	－		+	+		+	+		+	+		+	－		+	+		－	－		－	－		+	+
	a Position in NCBI build GRCh38. b ExomeChip association data were reported in three articles published by the Blood-Cell Consortium (Tajuddin et al. 2016; Eicher et al. 2016; Chami et al. 2016), and datasets were obtained from the laboratory of Guillaume Lettre website (http://www.mhi-humangenetics.org/). AF, allele frequency of effect allele. EA, European Ancestry. Inabe, Inabe subjects with Ea…
