# Supplementary material for: Identification of nine novel loci related to hematological traits in a Japanese population
Source: Physiol Genomics. 2018 Jun 29;50(9):758–69. doi: 10.1152/physiolgenomics.00088.2017 (PMC6172615; doi:10.1152/physiolgenomics.00088.2017)
Supplement: Table S7 — (.xlsx 77 KB) [file TableS7.xlsx]

## Sheet: sheet
	Table S7. Significance levels (P-values) of previously identified loci (Tajuddin et al. 2016; Chami et al. 2016; Eicher et al. 2016) for hematological traits in the Inabe cohort.
				Genetic model:		Additive model
				Traits:		RBC	Hb	Ht	MCV	MCH	MCHC	Platelets	WBC	Neutrophils	Basophils	Eosinophils	Lymphocytes	Monocytes
	RefSNP ID	Positiona	Alleles	MAF		P-value	P-value	P-value	P-value	P-value	P-value	P-value	P-value	P-value	P-value	P-value	P-value	P-value
	rs3091242	1:25348294	T/C	0.340864		0.74	0.024	0.073	0.037	0.01	0.0041	0.77	0.64	0.11	0.587	0.6645	0.087	0.7231
	rs6679677	1:113761186	A/C	0.000249087		9e-06	0.01	0.011	0.9	0.93	0.6317	0.78	0.0062	6.4e-13	4.4e-10	2.1e-14	9.5e-10	1.8e-11
	rs6674304	1:116345120	T/C	0.0887485		0.091	0.084	0.12	0.63	0.89	0.5312	0.8	0.65	0.65	0.951	0.5937	0.833	0.7255
	rs11803553	1:117979922	A/G	0.427018		0.31	0.79	0.65	0.35	0.39	0.8666	0.71	0.014	0.26	0.864	0.2305	0.077	0.967
	rs835574	1:119920607	T/C	0.0375291		0.88	0.56	0.62	0.26	0.24	0.412	0.63	0.5	0.55	0.467	0.0701	0.896	0.129
	rs10910821	1:145918026	A/G	0.264417		0.27	0.64	0.98	0.16	0.076	0.0925	0.95	0.18	0.15	0.138	0.6833	0.155	0.3883
	rs11239931	1:147097371	A/G	0.18806		0.79	0.66	0.65	0.74	0.75	0.782	0.2	0.37	0.56	0.894	0.6695	0.525	0.3516
	rs17356233	1:147268843	C/G	0.0683328		0.071	0.11	0.082	0.87	0.89	0.8952	0.68	0.84	0.6	0.235	0.4813	0.697	0.8122
	rs6695965	1:147588292	T/C	0.439306		0.89	0.58	0.79	0.83	0.62	0.4263	0.72	0.5	0.97	0.48	0.3997	0.845	0.3483
	rs11205303	1:149934520	T/C	0.221936		0.34	0.37	0.37	0.86	0.88	0.9423	0.88	0.085	0.68	0.968	0.9353	0.988	0.0711
	rs267738	1:150968149	T/G	0.0495683		1	0.66	0.68	0.4	0.4	0.5292	0.42	0.97	0.99	0.014	0.5577	0.954	0.2628
	rs267734	1:150979001	T/C	0.0479077		0.98	0.76	0.75	0.46	0.49	0.7666	0.39	0.96	0.98	0.0074	0.6315	0.94	0.3621
	rs771205	1:151002632	T/C	0.151279		0.92	0.52	0.55	0.3	0.3	0.416	0.4	0.18	0.17	0.511	0.7442	0.251	0.442
	rs7554936	1:151150013	T/C	0.147376		0.92	0.81	0.96	0.93	0.84	0.2111	0.53	0.024	0.19	0.054	0.8811	0.212	0.2144
	rs10127622	1:151495584	T/G	0.207904		0.8	0.19	0.35	0.35	0.19	0.09	0.53	0.57	0.16	0.327	0.1038	0.412	0.5303
	rs2184953	1:152308306	A/G	0.36184		0.14	0.047	0.052	0.61	0.48	0.4385	0.017	0.7	0.99	0.324	0.3489	0.55	0.3807
	rs2282302	1:152356893	G/C	0.253321		0.049	0.011	0.0073	0.57	0.61	0.5807	0.89	0.43	0.68	0.079	0.1912	0.282	0.5655
	rs499697	1:152520678	A/G	0.187728		0.99	0.68	0.66	0.39	0.51	0.7512	0.8	0.1	0.9	0.72	0.7031	0.784	0.415
	rs4845490	1:152876823	A/G	0.388741		0.31	0.92	0.85	0.18	0.18	0.2939	0.98	0.83	0.87	0.743	0.2084	0.745	0.5898
	rs2229496	1:152910134	A/G	0.369457		0.86	0.66	0.67	0.38	0.4	0.453	0.84	0.58	0.97	0.471	0.3934	0.68	0.9635
	rs11576457	1:152946080	T/C	0.109515		0.91	0.62	0.64	0.66	0.64	0.7911	0.69	0.95	0.86	0.379	0.2251	0.958	0.426
	rs7535476	1:153541765	A/C	0.0798738		0.82	0.71	0.56	0.49	0.66	0.5736	0.056	0.0064	0.83	0.053	0.0675	0.525	0.1809
	rs36022742	1:153548478	T/C	0.0136998		0.19	0.41	0.29	0.57	0.56	0.6273	0.036	0.19	0.86	0.357	0.656	0.852	0.2522
	rs1047325	1:153561551	T/C	0.0104616		0.23	0.45	0.38	0.46	0.57	0.3085	0.023	0.22	0.65	0.311	0.7503	0.858	0.2189
	rs4434872	1:153801800	T/C	0.47725		0.17	0.41	0.4	0.49	0.56	0.9893	0.73	0.79	0.83	0.597	0.6654	0.993	0.3884
	rs6671166	1:154121349	A/G	0.478662		0.0062	0.23	0.24	0.026	0.07	0.7015	0.99	1	0.56	0.23	0.7357	0.542	0.926
	rs4129267	1:154453788	T/C	0.406509		0.65	0.34	0.49	0.096	0.069	0.1146	0.17	0.061	0.32	0.48	0.1539	0.672	0.3103
	rs2228145	1:154454494	A/C	0.406925		0.66	0.36	0.51	0.11	0.08	0.124	0.16	0.059	0.32	0.48	0.1539	0.672	0.3103
	rs12750774	1:154544001	A/G	0.0534706		0.28	0.82	0.9	0.12	0.071	0.1717	0.29	0.9	0.44	0.488	0.5244	0.327	0.5893
	rs4074436	1:154559434	A/G	0.123049		0.76	0.22	0.2	0.26	0.36	0.8862	0.54	0.13	0.028	0.492	0.2139	0.086	0.1774
	rs2061690	1:154946604	T/C	0.113908		0.084	0.053	0.066	0.97	0.92	0.6448	0.68	0.98	0.41	0.449	0.0353	0.766	0.1581
	rs11589479	1:155060832	A/G	0.000332116		0.82	0.64	0.99	0.64	0.82	0.0033	0.72	0.17	ND	ND	ND	ND	ND
	rs4745	1:155133751	T/A	0.0968117		0.58	0.089	0.15	0.16	0.13	0.1166	0.25	0.12	0.51	0.855	0.8173	0.34	0.7272
	rs4072037	1:155192276	T/C	0.173115		0.21	0.99	0.73	0.1	0.09	0.1634	0.42	0.59	0.24	0.39	0.399	0.338	0.6925
	rs1142287	1:155260340	T/C	0.250166		0.41	0.66	0.95	0.13	0.086	0.0981	0.31	0.91	0.3	0.404	0.8746	0.364	0.3475
	rs6696888	1:155539091	A/G	0.223348		0.89	0.22	0.34	0.18	0.13	0.1016	0.69	0.72	0.17	0.562	0.5417	0.238	0.4593
	rs4641	1:156137743	T/C	0.223468		0.5	0.98	0.98	0.34	0.44	0.7998	0.041	0.89	0.89	0.95	0.288	0.617	0.8358
	rs1052053	1:156232382	A/G	0.360927		0.27	0.22	0.19	0.81	0.77	0.5708	0.043	0.68	0.57	0.24	0.1828	0.259	0.9491
	rs1052067	1:156236330	A/G	0.235055		0.031	0.044	0.038	0.6	0.77	0.5186	0.074	0.22	0.43	0.169	0.4041	0.169	0.5049
	rs10908496	1:156294209	A/G	0.222434		0.028	0.014	0.041	0.54	0.85	0.0076	0.64	0.59	0.11	0.854	0.7983	0.056	0.1931
	rs11548200	1:156320865	T/C	0.00714049		0.99	0.5	0.39	0.57	0.77	0.7264	0.24	0.75	0.8	0.01	0.2709	0.738	0.4386
	rs7550381	1:156525209	A/G	0.33909		0.31	0.69	0.68	0.21	0.28	0.7029	0.21	0.47	0.59	0.993	0.4441	0.867	0.6165
	rs11264498	1:156556595	C/G	0.413719		0.63	0.8	0.99	0.28	0.2	0.1338	0.98	0.75	0.49	0.57	0.6759	0.698	0.4123
	rs6682716	1:156582056	A/G	0.229077		0.49	0.93	0.85	0.38	0.25	0.1677	0.004	0.24	0.41	0.06	0.8939	0.35	0.7356
	rs2365718	1:156671141	T/C	0.00365327		0.28	0.8	0.61	0.17	0.11	0.1184	0.28	0.72	0.33	0.575	0.8867	0.459	0.9861
	rs12145743	1:156730859	T/G	0.154434		0.34	0.58	0.59	0.41	0.48	0.7004	0.66	0.22	0.83	0.376	0.0085	0.601	0.6886
	rs12566888	1:156899255	T/G	0.459565		0.34	0.21	0.55	0.54	0.76	0.0022	0.00013	0.89	0.26	0.559	0.0464	0.108	0.1415
	rs11264581	1:156913701	A/G	0.410744		0.48	0.64	0.83	0.54	0.72	0.456	0.74	0.0021	0.4	0.025	0.166	0.908	0.9013
	rs945508	1:156937289	T/C	0.146297		0.13	0.43	0.41	0.11	0.15	0.7235	0.97	0.96	0.61	0.828	0.1513	0.787	0.1596
	rs16838078	1:157099469	A/C	0.100149		0.71	0.82	0.9	0.42	0.72	0.4826	0.069	0.23	0.44	0.465	0.2136	0.808	0.4303
	rs12734925	1:157397389	T/C	0.456244		0.78	0.61	0.85	0.41	0.26	0.34	0.046	0.47	0.87	0.395	0.3797	0.37	0.0549
	rs6427384	1:157539092	T/C	0.249502		0.78	0.52	0.47	0.15	0.21	0.7051	0.31	0.72	0.0077	0.685	0.2788	0.077	0.0104
	rs6679793	1:157544307	A/G	0.0763036		0.063	0.023	0.016	0.62	0.68	0.452	0.75	0.12	0.28	0.412	0.1322	0.599	0.8993
	rs11582663	1:157589332	T/C	0.000498256		0.041	0.048	0.11	0.61	0.75	0.4361	0.13	0.18	2e-16	2e-16	2e-16	2e-16	2e-16
	rs11537583	1:157835860	T/A	0.183192		0.36	0.52	0.55	0.43	0.56	0.8687	0.66	0.72	0.53	0.133	0.0699	0.962	0.8078
	rs6427419	1:158088319	A/C	0.34623		0.079	0.1	0.12	0.56	0.83	0.4164	0.25	0.52	0.33	0.941	0.2615	0.574	0.3314
	rs1065457	1:158354635	A/G	0.362919		0.91	0.12	0.22	0.1	0.048	0.0407	0.98	0.2	0.94	0.37	0.6597	0.418	0.0354
	rs61818749	1:158399174	T/C	0.169296		0.25	0.024	0.041	0.18	0.13	0.3415	0.67	0.97	0.13	0.479	0.331	0.186	0.6494
	rs41273489	1:158466138	A/G	8.30289e-05		2e-16	2e-16	2e-16	0.057	0.01	2e-16	6.6e-13	2e-16	ND	ND	ND	ND	ND
	rs77690058	1:158579631	A/G	8.30289e-05		2e-16	2e-16	2e-16	0.057	0.01	2e-16	6.6e-13	2e-16	ND	ND	ND	ND	ND
	rs857685	1:158607319	A/C	0.408321		0.1	0.034	0.15	0.71	0.62	0.002	0.75	0.17	0.046	0.533	0.0569	0.012	0.4121
	rs857725	1:158638145	T/G	0.386998		0.12	0.077	0.22	0.59	0.84	0.0143	0.41	0.17	0.027	0.393	0.0364	0.0059	0.4585
	rs857721	1:158642758	A/T	0.386912		0.1	0.072	0.21	0.53	0.91	0.0163	0.4	0.17	0.027	0.431	0.0347	0.0058	0.4842
	rs12090314	1:158666434	T/C	0.000166085		0.86	0.86	0.82	0.19	0.31	6.5e-07	0.39	0.49	2e-16	2e-16	0.00026	0.00051	2e-16
	rs857703	1:158717434	A/G	0.363417		0.74	0.57	0.59	0.22	0.25	0.5476	0.33	0.28	0.26	0.94	0.1566	0.077	0.8339
	rs16841001	1:158755290	T/C	0.0949851		0.011	0.16	0.099	0.17	0.17	0.4064	0.54	0.85	0.38	0.701	0.6671	0.421	0.6949
	rs1864346	1:158766655	T/C	0.403686		0.47	0.2	0.36	0.79	0.5	0.0494	0.7	0.75	0.49	0.461	0.2153	0.898	0.3912
	rs41273541	1:158776888	T/C	0.256476		0.32	0.46	0.46	0.61	0.77	0.9612	0.43	0.2	0.45	0.316	0.5923	0.606	0.875
	rs866484	1:159016687	G/C	0.263285		0.8	0.51	0.51	0.15	0.16	0.7823	0.27	0.78	0.037	0.516	0.8648	0.032	0.9992
	rs1057027	1:159032587	A/C	0.275656		0.85	0.76	0.74	0.35	0.37	0.9413	0.19	0.35	0.0046	0.309	0.8045	0.0027	0.708
	rs1057028	1:159032599	T/A	0.275656		0.85	0.76	0.74	0.35	0.37	0.9413	0.19	0.35	0.0046	0.309	0.8045	0.0027	0.708
	rs1772408	1:159035859	A/G	0.262708		0.74	0.56	0.54	0.66	0.63	0.941	0.51	0.62	0.046	0.437	0.5861	0.052	0.7251
	rs12075	1:159205564	A/G	0.0909997		0.56	0.18	0.46	0.1	0.021	0.013	0.28	0.67	0.82	0.087	0.2667	0.626	0.951
	rs10489849	1:159226975	T/C	0.0146179		0.6	0.88	0.5	0.97	0.53	0.1798	0.39	0.45	0.5	0.677	0.4369	0.746	0.2894
	rs2251746	1:159302270	T/C	0.0596147		0.33	0.81	0.67	0.47	0.43	0.8975	0.2	0.18	0.51	0.71	0.8287	0.407	0.3064
	rs2494250	1:159308461	C/G	0.202591		0.89	0.64	0.56	0.56	0.72	0.9415	0.17	0.84	0.7	0.19	0.7001	0.607	0.7861
	rs58037016	1:159313704	T/C	0.338758		0.47	0.34	0.57	0.72	0.74	0.0264	0.68	0.98	0.37	0.65	0.4456	0.637	0.3403
	rs6687840	1:159372649	T/C	0.343906		0.36	0.24	0.28	0.87	0.84	0.244	0.75	0.74	0.66	0.628	0.0767	0.97	0.601
	rs4446959	1:159387894	T/C	0.343989		0.36	0.26	0.3	0.83	0.89	0.2552	0.76	0.79	0.66	0.628	0.0767	0.97	0.601
	rs12118628	1:159440094	A/G	0.230073		0.83	0.97	0.96	0.6	0.68	0.7984	0.98	0.51	0.74	0.389	0.2258	0.925	0.4375
	rs4133289	1:159484147	T/C	0.0107107		0.17	0.48	0.79	0.00071	0.00016	0.0113	0.57	0.29	0.64	0.232	0.4199	0.852	0.0038
	rs35393723	1:159535311	A/G	0.00290746		0.66	0.37	0.69	0.065	0.016	0.062	0.7	0.98	0.38	0.038	0.457	0.243	0.0473
	rs876537	1:159705143	T/C	0.345317		0.2	0.41	0.31	0.51	0.5	0.912	0.72	0.84	0.49	0.356	0.2162	0.552	0.2505
	rs3093059	1:159715346	A/G	0.150864		0.97	0.94	0.78	0.89	0.97	0.8624	0.56	0.42	0.69	0.636	0.3349	0.709	0.2172
	rs1129923	1:159782276	A/G	0.000415144		0.63	0.094	0.37	0.99	0.99	0.8927	0.0076	0.25	0.39	1.6e-12	0.2637	0.101	0.8157
	rs61823162	1:159815623	T/C	0.0190136		0.59	0.36	0.37	0.65	0.62	0.2094	0.34	0.59	0.65	0.142	0.7701	0.528	0.9174
	rs4443889	1:159815635	A/G	0.172036		0.0076	0.00081	0.0011	0.59	0.53	0.2387	0.053	0.76	0.74	0.79	0.2862	0.848	0.4146
	rs2501340	1:159855177	C/G	0.0294802		0.41	0.83	0.9	0.33	0.53	0.3416	0.35	0.091	0.99	0.461	0.8524	0.912	0.6005
	rs1319080	1:159927769	T/G	0.223265		0.62	0.8	0.85	0.36	0.42	0.9061	0.36	0.27	0.85	0.25	0.9192	0.858	0.8775
	rs12409352	1:160030645	A/T	0.0494432		0.65	0.77	0.87	0.73	0.8	0.6173	0.034	0.62	0.84	0.572	0.9833	0.867	0.8602
	rs76528638	1:160164165	A/G	0.104201		0.95	0.63	0.67	0.5	0.52	0.5959	0.67	0.51	0.93	0.838	0.5066	0.803	0.0198
	rs57425682	1:160332508	T/C	0.0398539		0.85	0.78	0.76	0.88	0.86	0.8551	0.83	0.71	0.48	0.882	0.2543	0.257	0.9216
	rs3796504	1:160610759	T/G	0.0141149		0.73	0.85	0.98	0.78	0.62	0.3941	0.15	0.73	0.9	0.459	0.6011	0.754	0.2756
	rs2295612	1:160646913	T/G	0.0494852		0.91	0.65	0.65	0.5	0.55	0.8045	0.56	0.25	0.98	0.757	0.6152	0.82	0.4729
	rs509749	1:160823770	A/G	0.249917		0.4	0.46	0.48	0.83	0.92	0.7057	0.27	0.15	0.047	0.515	0.2949	0.108	0.4604
	rs2274910	1:160882256	T/C	0.341083		0.36	0.66	0.66	0.38	0.41	0.5799	0.89	0.62	0.15	0.138	0.7245	0.131	0.663
	rs41269993	1:160998819	A/G	0.213882		0.32	0.99	0.87	0.12	0.11	0.3237	0.64	0.13	0.31	0.81	0.4784	0.121	0.5409
	rs3737787	1:161039733	A/G	0.215875		0.32	0.39	0.62	0.011	0.0061	0.0408	0.69	0.055	0.58	0.842	0.4389	0.258	0.3527
	rs3813609	1:161049250	C/G	0.327466		0.6	0.59	0.96	0.29	0.12	0.0519	0.52	0.1	0.17	0.827	0.3886	0.06	0.8675
	rs11576830	1:161099046	A/C	0.414397		0.48	0.5	0.56	0.56	0.78	0.3514	0.42	0.26	0.16	0.461	0.8541	0.073	0.2967
	rs1128750	1:161099754	A/G	0.0595317		0.73	0.65	0.5	0.1	0.22	0.741	0.22	0.85	0.092	0.406	0.2633	0.189	0.6608
	rs11576415	1:161212418	C/G	0.0126404		0.14	0.98	0.75	0.27	0.19	0.1933	0.46	0.66	0.13	0.4	0.77	0.14	0.67669
	rs2275603	1:161711990	A/G	0.491697		0.19	0.83	0.73	0.12	0.11	0.5105	0.32	0.43	0.33	0.866	0.6506	0.317	0.9657
	rs72704099	1:161727282	C/G	0.329347		0.2	0.061	0.089	0.56	0.49	0.2107	0.53	0.44	0.65	0.367	0.7194	0.39	0.7928
	rs34868416	1:161727529	A/G	0.117071		0.79	0.53	0.77	0.65	0.4	0.0865	0.86	0.65	0.07	0.643	0.0877	0.186	0.3302
	rs10917809	1:161732020	A/G	0.327798		0.15	0.04	0.068	0.63	0.51	0.1367	0.62	0.4	0.6	0.406	0.8502	0.378	0.7876
	rs3767638	1:161757161	G/C	0.0496595		0.11	0.05	0.064	0.9	0.69	0.0842	0.031	0.19	0.62	0.791	0.7717	0.27	0.1579
	rs1058405	1:161781951	A/G	0.315261		0.13	0.12	0.14	0.51	0.7	0.4872	0.98	0.0041	0.48	0.421	0.2795	0.911	0.3561
	rs4656343	1:162000196	A/G	0.000249087		0.3	0.00061	0.095	0.00059	5.1e-06	0.0016	0.14	0.00023	2e-16	2e-16	2e-16	2e-16	2e-16
	rs6676438	1:162013299	T/C	0.40377		0.14	0.067	0.07	0.57	0.59	0.5672	0.044	0.69	0.28	0.588	0.9504	0.101	0.06
	rs2880058	1:162044842	A/G	0.308618		0.0094	0.0083	0.0073	0.88	0.92	0.8581	0.78	0.8	0.66	0.548	0.761	0.44	0.402
	rs34001279	1:162397313	T/G	0.118648		0.84	0.41	0.5	0.27	0.34	0.6462	0.097	0.0092	0.88	0.716	0.1541	0.842	0.861
	rs3806366	1:163145531	A/G	0.335686		0.33	0.63	0.47	0.89	0.81	0.9147	0.18	0.43	0.083	0.929	0.8946	0.053	0.9894
	rs2789443	1:164764267	A/G	0.1908		0.98	0.92	0.97	0.57	0.8	0.534	0.56	0.12	0.12	0.659	0.9707	0.107	0.8597
	rs4387163	1:165026476	A/G	0.474178		0.37	0.5	0.43	0.8	0.77	0.5278	0.78	0.82	0.17	0.706	0.8421	0.127	0.6487
	rs1532815	1:165210852	T/A	0.356953		0.37	0.59	0.77	0.086	0.062	0.1432	0.51	0.97	0.36	0.683	0.3394	0.302	0.2322
	rs10800201	1:166199966	A/G	0.483056		0.13	0.059	0.039	0.44	0.54	0.5262	0.86	0.26	0.5	0.982	0.0702	0.268	0.6666
	rs267745	1:167125926	C/G	0.0819495		0.52	0.35	0.33	0.57	0.5	0.6091	0.97	0.12	0.1	0.0085	0.565	0.15	0.8582
	rs840016	1:167439433	T/C	0.0883427		0.42	0.91	0.82	0.34	0.28	0.2727	0.93	0.5	0.55	0.313	0.9643	0.772	0.1491
	rs864537	1:167442147	A/G	0.186234		0.27	0.61	0.67	0.19	0.24	0.8061	0.68	0.52	0.79	0.406	0.6849	0.925	0.2669
	rs4916245	1:172236886	A/G	0.444694		0.17	0.33	0.23	0.62	0.48	0.5974	0.49	1	0.66	0.037	0.078	0.186	0.5925
	rs12127588	1:198626376	A/G	0.207572		3e-05	0.22	0.12	0.00018	0.00044	0.5335	0.087	0.028	0.44	0.867	0.9937	0.814	0.0098
	rs1668873	1:205266862	A/G	0.0552142		0.62	0.98	0.86	0.76	0.63	0.5412	0.64	0.68	0.57	0.462	0.1851	0.249	0.881
	rs12239046	1:247438293	T/C	0.406011		0.93	1	0.96	0.92	0.88	0.9796	0.33	0.47	0.97	0.09	0.6445	0.915	0.9455
	rs4925663	1:247451315	T/C	0.462637		0.48	0.24	0.33	0.95	0.74	0.578	0.94	0.085	0.61	0.024	0.7533	0.83	0.0628
	rs1881797	1:247526230	T/C	0.0512288		0.69	0.16	0.25	0.056	0.043	0.3702	0.46	0.62	0.16	0.295	0.0941	0.048	0.5963
	rs56043070	1:247556467	A/G	0.0623547		0.52	0.97	0.83	0.42	0.49	0.9957	0.027	0.49	0.57	0.627	0.3512	0.825	0.0156
	rs11204538	1:247882970	T/C	0.158056		0.68	0.91	0.58	0.094	0.37	0.038	0.35	0.038	0.26	0.941	0.8018	0.525	0.1754
	rs1260326	2:27508073	T/C	0.441049		0.41	0.032	0.016	0.046	0.097	0.4289	0.0029	0.0072	0.0053	0.73	0.1742	0.014	0.4045
	rs780094	2:27518370	T/C	0.445927		0.33	0.19	0.19	0.85	0.75	0.7995	0.107	0.47	0.18	0.92	0.321	0.342	0.30933
	rs780093	2:27519736	T/C	0.435404		0.34	0.029	0.017	0.058	0.11	0.6174	0.003	0.007	0.011	0.403	0.108	0.025	0.6375
	rs10495928	2:46126027	A/G	0.172866		0.0079	0.0017	0.0012	0.59	0.59	0.7631	0.99	0.0051	0.53	0.444	0.2179	0.668	0.5102
	rs10168349	2:46133768	C/G	0.167746		0.019	0.0012	0.0011	0.28	0.26	0.5152	0.76	0.016	0.58	0.472	0.1576	0.761	0.5098
	rs2540917	2:60381624	T/C	0.00174361		3.2e-05	0.019	0.016	0.032	0.062	0.6687	0.88	0.82	2e-16	0.268	0.7376	0.00012	9.5e-07
	rs10189857	2:60486100	A/G	0.17901		0.5	0.77	0.71	0.14	0.23	0.873	0.024	0.86	0.77	0.053	0.2582	0.664	0.5776
	rs1420101	2:102341256	T/C	0.418355		0.76	0.96	0.98	0.68	0.78	0.959	0.0088	0.015	0.71	0.938	0.139	0.662	0.1116
	rs6734238	2:113083453	A/G	0.0498173		0.83	0.53	0.66	0.33	0.24	0.2637	0.97	0.98	0.16	0.355	0.8031	0.036	0.2522
	rs78446341	2:159834145	A/G	0.00564597		0.79	0.34	0.41	0.74	0.62	0.7914	0.61	0.41	0.51	0.883	0.5622	0.514	0.5854
	rs2230115	2:218644895	A/C	0.175855		0.072	0.36	0.24	0.22	0.19	0.3248	0.063	0.018	0.36	0.4	0.9577	0.558	0.0348
	rs1801282	3:12351626	C/G	0.0342079		0.45	0.53	0.44	0.92	0.8	0.572	0.82	0.29	0.89	0.454	0.8797	0.855	0.2092
	rs2167115	3:24298243	A/G	0.359681		0.042	0.75	0.54	0.012	0.0095	0.3018	0.19	0.87	0.49	0.836	0.0903	0.305	0.2205
	rs9310736	3:24309320	A/G	0.246513		0.25	0.26	0.5	0.003	0.0013	0.0414	0.99	0.72	0.25	0.776	0.8945	0.237	0.5109
	rs11129979	3:42849239	T/C	0.339645		0.77	0.57	0.5	0.54	0.67	0.6065	0.82	0.38	0.89	0.808	0.8802	0.922	0.5263
	rs2228468	3:42865620	A/C	0.377283		0.47	0.39	0.32	0.76	0.84	0.6993	0.94	0.89	0.7	0.654	0.4729	0.87	0.2511
	rs4682869	3:42882472	T/C	0.385982		0.51	0.5	0.38	0.75	0.91	0.5584	0.77	0.97	0.7	0.719	0.4813	0.838	0.1592
	rs2276853	3:47240813	A/G	0.408985		0.78	0.62	0.49	0.54	0.68	0.7819	0.18	0.0093	0.7	0.027	0.6289	0.843	0.0127
	rs9861033	3:56827194	A/G	0.334828		0.081	0.021	0.032	0.54	0.37	0.1802	0.41	0.21	0.3	0.782	0.5325	0.387	0.5487
	rs12485738	3:56831748	A/G	0.393557		0.42	0.14	0.15	0.58	0.51	0.6202	0.018	0.72	0.54	0.337	0.4913	0.604	0.2394
	rs4857855	3:128541707	T/C	0.270342		0.88	0.77	0.79	0.52	0.51	0.6997	0.42	0.9	0.21	0.323	0.1872	0.257	0.4233
	rs4328821	3:128597592	A/G	0.349386		0.4	0.33	0.26	0.65	0.79	0.6152	0.86	0.96	0.024	6.9e-05	0.0047	0.461	0.0015
	rs2229032	3:142459302	T/C	0.124294		0.83	0.11	0.15	0.13	0.11	0.349	0.63	0.24	0.64	0.631	0.3525	0.969	0.0764
	rs2227928	3:142562770	A/G	0.430837		0.056	0.89	0.93	0.0036	0.008	0.6099	0.15	0.86	0.02	0.054	0.0905	0.092	0.3666
	rs6793735	3:142689764	A/G	0.37608		0.032	0.59	0.46	0.036	0.047	0.5187	0.39	0.4	0.095	0.028	0.077	0.411	0.1976
	rs7633675	3:185792825	T/G	0.330206		0.41	0.11	0.23	0.67	0.32	0.0925	0.94	0.046	0.3	0.181	0.2911	0.079	0.5109
	rs4402960	3:185793899	T/G	0.304301		0.65	0.19	0.37	0.6	0.28	0.1025	0.81	0.16	0.67	0.098	0.0678	0.189	0.4871
	rs1470579	3:185811292	A/C	0.33004		0.37	0.1	0.21	0.72	0.35	0.0945	0.94	0.044	0.3	0.202	0.3164	0.085	0.5321
	rs6769511	3:185812502	T/C	0.33004		0.37	0.1	0.21	0.72	0.35	0.0945	0.94	0.044	0.3	0.202	0.3164	0.085	0.5321
	rs9859260	3:196073676	T/C	0.229658		0.89	0.24	0.39	0.34	0.19	0.17	0.52	0.03	0.8	0.891	0.2152	0.935	0.0031
	rs3817672	3:196073940	T/C	0.209482		0.5	0.052	0.094	0.2	0.13	0.1448	0.34	0.0076	0.85	0.772	0.1668	0.99	0.0085
	rs11915082	3:196082268	A/G	0.10005		0.73	0.6	0.54	0.93	0.97	0.8275	0.31	0.21	0.71	0.433	0.5735	0.948	0.0339
	rs7697680	4:54379374	T/C	0.0797077		0.055	0.88	0.84	0.008	0.0045	0.0383	0.63	0.8	0.24	0.999	0.3861	0.292	0.5968
	rs218237	4:54528005	T/C	0.28905		1.7e-06	0.49	0.42	5.7e-10	6.4e-08	0.4629	0.45	0.12	0.037	0.588	0.8176	0.032	0.2959
	rs172629	4:54541595	C/G	0.288691		8.3e-07	0.46	0.38	2.2e-10	2.9e-08	0.4485	0.6	0.14	0.049	0.734	0.9506	0.051	0.3062
	rs370655	4:74037417	T/C	0.499336		0.45	0.4	0.61	0.024	0.011	0.0185	0.15	0.054	0.031	0.21	0.0979	0.111	0.3951
	rs546829	4:74090655	A/T	0.438835		0.73	0.98	0.96	0.69	0.64	0.8483	0.27	0.0078	0.24	0.617	0.0453	0.463	0.9146
	rs17319721	4:76447694	A/G	0.0762332		0.33	0.2	0.24	0.86	0.96	0.6771	0.52	0.98	0.3	0.221	0.8457	0.351	0.5639
	rs13146355	4:76490987	A/G	0.217536		0.59	0.75	0.74	0.66	0.75	0.8141	0.99	0.74	0.48	0.053	0.8105	0.711	0.1874
	rs236985	4:87087630	A/G	0.477824		0.049	0.001	0.0048	0.42	0.14	0.0018	0.32	0.068	0.36	0.778	0.6295	0.394	0.2095
	rs442177	4:87109109	T/G	0.474008		0.062	0.0016	0.0059	0.35	0.13	0.0032	0.47	0.1	0.27	0.882	0.6426	0.319	0.1632
	rs1126673	4:99124465	T/C	0.00107956		0.68	0.64	0.63	0.14	0.18	0.8021	0.97	0.0057	ND	ND	ND	ND	ND
	rs2237051	4:109980042	A/G	0.299153		0.76	0.82	0.6	0.21	0.47	0.1331	0.046	0.18	0.74	0.16	0.678	0.83	0.2574
	rs4580814	5:1113129	T/G	0.262537		0.46	0.44	0.93	0.39	0.89	0.00024	0.36	0.28	0.75	0.882	0.3232	0.507	0.9087
	rs1050152	5:132340627	T/C	0.000415144		0.68	0.64	0.59	0.91	0.92	0.541	0.38	0.97	3.2e-09	0.00027	0.00017	4.8e-06	0.5515
	rs2188962	5:132435113	T/C	0.000581202		0.37	0.54	0.33	0.52	0.48	0.9665	0.38	0.54	5.9e-05	0.00043	1.3e-07	0.00057	0.1681
	rs2244012	5:132565533	A/G	0.192295		0.63	0.66	0.65	0.85	0.92	0.7198	0.98	0.42	0.37	0.653	0.9095	0.312	0.6013
	rs2040704	5:132637485	A/G	0.198024		0.98	0.86	0.82	0.98	0.95	0.5792	0.93	0.5	0.27	0.846	0.651	0.197	0.7263
	rs1473247	5:159176563	T/C	0.452092		0.5	0.98	0.65	0.15	0.47	0.1648	0.39	0.43	0.25	0.479	0.2651	0.575	0.2467
	rs10076782	5:159177955	A/G	0.452084		0.5	1	0.64	0.14	0.44	0.1703	0.41	0.39	0.25	0.479	0.2651	0.575	0.2467
	rs10004	6:7310026	A/G	0.253487		0.42	0.52	0.66	0.57	0.98	0.067	0.97	0.77	0.22	0.564	0.055	0.928	0.0055
	rs1042391	6:16290530	T/A	0.110844		0.16	0.84	0.79	0.11	0.15	0.9309	0.21	0.23	0.39	0.045	0.3701	0.219	0.6202
	rs2274089	6:25488355	T/C	0.0327134		0.64	0.85	0.56	0.92	0.74	0.298	0.76	0.49	0.78	0.123	0.4274	0.955	0.4575
	rs7766874	6:25588937	A/G	0.338426		0.82	0.037	0.13	0.0076	0.0019	0.0051	0.19	0.53	0.24	0.127	0.2636	0.585	0.5773
	rs1012899	6:25604863	A/G	0.0305546		0.62	0.92	0.92	0.39	0.57	0.7156	0.12	0.61	0.79	0.02	0.00087	0.251	0.9568
	rs742132	6:25607343	A/G	0.3136		0.63	0.12	0.34	0.027	0.0071	0.007	0.036	0.54	0.25	0.278	0.3051	0.512	0.5503
	rs932316	6:25640972	T/C	0.0912488		0.63	0.43	0.57	0.15	0.14	0.8703	0.39	0.89	0.075	0.021	0.0304	0.411	0.178
	rs11754288	6:25776721	A/G	0.158917		0.33	0.037	0.067	0.37	0.19	0.138	0.96	0.054	0.12	0.889	0.2462	0.298	0.3909
	rs1165196	6:25812922	A/G	0.156759		0.16	0.018	0.029	0.4	0.23	0.1337	0.84	0.047	0.35	0.961	0.3203	0.557	0.8773
	rs17270561	6:25820211	A/C	0.0654268		0.92	0.56	0.41	0.26	0.43	0.5186	0.91	0.6	0.58	0.747	0.3877	0.42	0.0301
	rs17342717	6:25821542	T/C	0.000249087		1.5e-08	0.0028	9.6e-06	0.55	0.29	0.8695	0.17	0.07	1.4e-05	9.3e-11	2e-16	4.8e-11	2e-16
	rs1183201	6:25823216	A/T	0.157138		0.1	0.012	0.019	0.46	0.27	0.155	0.71	0.032	0.41	0.846	0.2261	0.66	0.9654
	rs56027330	6:25850617	T/C	0.00797077		0.019	0.29	0.13	0.14	0.12	0.3295	0.46	0.61	0.45	0.919	0.5473	0.547	0.402
	rs1165205	6:25870314	A/T	0.159831		0.12	0.039	0.05	0.74	0.53	0.3313	0.88	0.024	0.42	0.768	0.4131	0.567	0.8476
	rs34525648	6:25914625	A/G	0.00547991		0.15	0.39	0.43	0.19	0.33	0.4925	0.2	0.22	0.32	0.096	0.9019	0.087	0.0631
	rs12216125	6:25997230	T/C	0.0505646		0.43	0.11	0.086	0.24	0.27	0.8557	0.71	0.88	0.061	0.132	0.0501	0.241	0.5409
	rs16891235	6:26017314	T/C	0.00547991		0.16	0.45	0.47	0.19	0.29	0.6613	0.14	0.16	0.32	0.096	0.9019	0.087	0.0631
	rs1799945	6:26090951	C/G	0.0284789		0.42	0.78	0.95	0.27	0.15	0.203	0.51	0.18	0.038	0.245	0.6403	0.078	0.2026
	rs198846	6:26107235	A/G	0.0425108		0.34	0.62	0.86	0.11	0.072	0.348	0.53	0.036	0.18	0.039	0.979	0.267	0.2036
	rs198844	6:26108054	C/G	0.121574		0.48	0.66	0.72	0.12	0.13	0.6151	0.63	0.26	0.16	0.914	0.4849	0.206	0.7711
	rs198823	6:26122705	T/G	0.242112		0.44	0.7	0.56	0.8	0.58	0.2657	0.92	0.4	0.48	0.178	0.1	0.821	0.9998
	rs10946808	6:26233159	A/G	0.168964		0.55	0.38	0.23	0.39	0.72	0.2282	0.59	0.69	0.72	0.084	0.0973	0.371	0.3909
	rs41266821	6:26246970	A/G	0.0147791		0.75	0.38	0.53	0.78	0.63	0.4429	0.42	0.77	0.67	0.99	0.1409	0.359	0.3637
	rs13194984	6:26500335	T/G	0.000166058		2e-16	1.9e-15	1.2e-06	2e-16	2e-16	2e-16	0.076	2.7e-14	2e-16	2e-16	2e-16	2e-16	2e-16
	rs3129157	6:29173966	A/G	0.000581879		0.9	0.43	0.62	0.52	0.46	0.6321	0.66	0.66	2e-16	2e-16	2e-16	2e-16	2e-16
	rs9261387	6:30093584	T/C	8.30565e-05		2e-16	2e-16	2e-16	2e-16	0.052	2e-16	1.3e-05	0.0027	ND	ND	ND	ND	ND
	rs1130838	6:31269347	T/C	0.123069		0.07	0.32	0.26	0.44	0.51	0.4369	0.77	0.037	0.41	0.055	0.2355	0.2	0.5535
	rs7759127	6:31273211	T/G	0.0802889		0.62	0.64	0.65	0.82	0.85	0.7518	0.55	0.0038	0.48	0.556	0.6124	0.35	0.886
	rs9461684	6:31285667	T/C	0.0364497		0.32	0.43	0.34	0.88	0.82	0.8525	0.68	0.57	0.74	0.222	0.5906	0.808	0.114
	rs2524050	6:31287764	T/C	0.0787114		0.65	0.67	0.7	0.84	0.84	0.8365	0.59	0.0066	0.54	0.661	0.5684	0.411	0.8641
	rs2524044	6:31288976	T/G	0.174029		0.72	0.58	0.74	0.38	0.25	0.2197	0.57	0.025	0.78	0.645	0.06832	0.556	0.2349
	rs2853925	6:31297145	A/G	0.0787944		0.65	0.66	0.7	0.82	0.82	0.8366	0.56	0.0055	0.54	0.661	0.5684	0.411	0.8641
	rs364415	6:31305447	A/G	0.0787944		0.65	0.66	0.7	0.82	0.82	0.8366	0.56	0.0055	0.54	0.661	0.5684	0.411	0.8641
	rs2853977	6:31411527	A/T	0.121323		0.047	0.5	0.36	0.16	0.16	0.8334	0.82	0.018	0.67	0.803	0.986	0.696	0.6098
	rs2256183	6:31412752	A/G	0.121283		0.047	0.5	0.37	0.15	0.16	0.8275	0.82	0.018	0.66	0.814	0.9589	0.697	0.6105
	rs2596530	6:31419596	A/G	0.121323		0.047	0.5	0.36	0.16	0.16	0.8334	0.82	0.018	0.67	0.803	0.986	0.696	0.6098
	rs2844513	6:31420437	A/G	0.386617		0.46	0.2	0.33	0.62	0.31	0.0318	0.51	0.77	0.19	0.267	0.234	0.371	0.4873
	rs2844503	6:31474954	T/A	0.434685		0.59	0.55	0.78	0.16	0.081	0.0574	0.0003	0.0033	0.23	0.811	0.781	0.402	0.039
	rs2229094	6:31572779	T/C	0.167469		0.39	0.95	0.99	0.16	0.17	0.6749	0.69	0.064	0.27	0.514	0.627	0.16	0.6529
	rs537160	6:31948623	A/G	0.282962		0.87	0.78	0.89	0.82	0.7	0.7594	0.9	0.24	0.5	0.6	0.1501	0.371	0.0856
	rs630379	6:31954477	A/C	0.243192		0.31	0.51	0.4	0.98	0.85	0.8787	0.71	0.016	0.5	0.67	0.2671	0.34	0.3985
	rs440454	6:31959565	A/G	0.384922		1	0.31	0.36	0.11	0.093	0.0777	0.06	0.78	0.75	0.919	0.0328	0.593	0.6498
	rs419788	6:31961022	T/C	0.384756		0.97	0.31	0.36	0.098	0.083	0.0729	0.053	0.78	0.75	0.919	0.0328	0.593	0.6498
	rs437179	6:31961237	A/C	0.384737		0.97	0.31	0.37	0.098	0.083	0.0728	0.053	0.78	0.75	0.919	0.0328	0.593	0.6498
	rs389883	6:31979683	T/G	0.339256		0.16	0.02	0.016	0.16	0.17	0.3835	0.11	0.08	0.056	0.24	0.2665	0.0097	0.6953
	rs185819	6:32082290	T/C	0.394553		0.064	0.025	0.012	0.48	0.8	0.4778	0.18	0.19	0.83	0.668	0.6582	0.761	0.9907
	rs6923504	6:32460409	C/G	0.222767		0.42	0.94	0.82	0.37	0.26	0.2408	0.47	0.086	0.11	0.873	0.9054	0.09	0.7421
	rs6903608	6:32460508	T/C	0.23356		0.34	0.97	0.76	0.33	0.25	0.3266	0.49	0.11	0.16	0.73	0.9236	0.114	0.7776
	rs9268923	6:32465058	T/C	0.365244		0.96	0.56	0.71	0.75	0.57	0.5981	0.71	0.79	0.69	0.879	0.4739	0.377	0.4749
	rs2395185	6:32465390	T/G	0.365161		0.95	0.54	0.69	0.73	0.56	0.598	0.7	0.8	0.69	0.879	0.4739	0.377	0.4749
	rs6916742	6:32485414	T/C	0.49892		0.76	0.77	0.89	0.79	0.95	0.3794	0.27	0.73	0.75	0.978	0.7091	0.687	0.5773
	rs3130257	6:33288694	T/C	0.00332116		0.014	0.036	0.039	0.77	0.94	0.1443	0.16	0.036	0.44	5.3e-05	0.9312	0.995	0.1095
	rs3106190	6:33312852	C/G	0.338177		0.54	0.52	0.48	0.78	0.93	0.7303	0.01	0.18	0.13	0.426	0.0289	0.38	0.6568
	rs3130100	6:33315989	T/C	0.339505		0.48	0.42	0.39	0.72	0.86	0.7705	0.012	0.17	0.13	0.49	0.0242	0.384	0.7077
	rs2239839	6:33320298	A/C	0.280056		0.27	0.62	0.62	0.42	0.45	0.9771	0.013	0.041	0.29	0.144	0.2137	0.547	0.5414
	rs3130275	6:33364360	A/G	0.298372		0.37	0.73	0.68	0.64	0.59	0.888	0.0095	0.088	0.61	0.197	0.4357	0.712	0.682
	rs456993	6:33390501	T/C	0.308286		0.34	0.38	0.38	0.86	0.92	0.7402	0.014	0.11	0.56	0.073	0.5561	0.719	0.948
	rs465223	6:33391939	G/C	0.308867		0.37	0.36	0.36	0.77	0.82	0.6666	0.013	0.092	0.58	0.083	0.5438	0.725	0.9887
	rs1755047	6:33463542	C/G	0.309864		0.38	0.55	0.52	0.94	0.84	0.9612	0.023	0.14	0.35	0.183	0.665	0.4	0.9478
	rs449242	6:33528937	T/G	0.153936		0.097	0.77	0.82	0.026	0.086	0.2221	0.56	0.56	0.056	0.504	0.4891	0.06	0.8577
	rs210152	6:33547743	A/G	0.14109		0.18	0.99	0.89	0.035	0.067	0.734	0.021	0.83	0.38	0.492	0.5115	0.37	0.4106
	rs210170	6:33557903	T/C	0.490867		0.61	0.96	0.97	0.28	0.44	0.6291	0.016	0.34	0.34	0.224	0.069	0.915	0.2324
	rs210132	6:33568893	T/G	0.402441		0.92	0.94	0.93	0.4	0.56	0.8613	0.061	0.74	0.84	0.39	0.1621	0.58	0.3068
	rs210139	6:33575632	A/C	0.360594		0.92	0.59	0.6	0.42	0.39	0.7409	0.0012	0.099	0.028	0.597	0.4676	0.018	0.4175
	rs999943	6:33656956	A/G	0.279724		0.47	0.51	0.84	0.14	0.044	0.0079	0.29	0.11	0.054	0.115	0.7093	0.095	0.145
	rs4713668	6:33723019	T/C	0.236466		0.55	0.28	0.32	0.32	0.35	0.8923	0.055	0.28	0.48	0.881	0.8502	0.442	0.4146
	rs943463	6:33752100	T/C	0.0494852		0.12	0.22	0.26	0.93	0.83	0.1586	0.1	0.031	0.46	0.261	0.7324	0.892	0.0205
	rs1536500	6:33755606	T/C	0.0494852		0.12	0.22	0.26	0.93	0.83	0.1586	0.1	0.031	0.46	0.261	0.7324	0.892	0.0205
	rs2182659	6:33783990	A/G	0.0376951		0.28	0.35	0.4	0.68	0.48	0.0392	0.46	0.031	0.24	0.103	0.733	0.4	0.0341
	rs756138	6:33787934	G/C	0.0435902		0.34	0.55	0.55	0.84	0.76	0.4051	0.89	0.013	0.56	0.173	0.7086	0.664	0.1483
	rs751727	6:33796381	A/G	0.0376951		0.28	0.35	0.4	0.68	0.48	0.0392	0.46	0.031	0.24	0.103	0.733	0.4	0.0341
	rs2842643	6:41682998	T/C	0.399369		0.06	0.55	0.45	0.00025	0.0035	0.1829	0.56	0.97	0.36	0.889	0.4388	0.676	0.2519
	rs3218097	6:41937537	A/G	0.189337		6.5e-05	0.12	0.26	4.1e-06	0.0009	0.0063	0.78	0.65	0.029	0.136	0.8225	0.0076	0.2692
	rs9349205	6:41957421	A/G	0.184988		2e-05	0.17	0.31	1.6e-07	9.1e-05	0.0114	0.73	0.81	0.014	0.224	0.8723	0.0034	0.1383
	rs11970772	6:41957552	A/T	0.438227		1.9e-07	0.0011	0.0022	0.00012	0.0093	0.0031	0.69	0.47	0.14	0.578	0.7383	0.096	0.536
	rs11968166	6:41957566	A/G	0.449269		1e-06	0.0061	0.0051	0.00048	0.007	0.0906	0.41	0.34	0.29	0.746	0.5042	0.16	0.8972
	rs881858	6:43838872	A/G	0.12008		0.92	0.14	0.27	0.11	0.071	0.104	0.79	0.29	0.023	0.58	0.0433	0.041	0.9366
	rs9472138	6:43844025	T/C	0.103288		0.05	0.69	0.47	0.038	0.033	0.098	0.37	0.8	0.013	0.352	0.4777	0.0066	0.9721
	rs884366	6:109252892	A/G	0.357938		0.2	0.76	0.72	0.096	0.13	0.7606	0.36	0.39	0.44	0.594	0.968	0.39	0.9442
	rs9374080	6:109295217	T/C	0.102377		0.027	0.39	0.37	0.11	0.15	0.5011	0.78	0.75	0.41	0.408	0.6382	0.521	0.6399
	rs9784763	6:109303734	A/G	0.457157		0.084	0.29	0.28	0.21	0.3	0.974	0.77	0.38	0.48	0.909	0.3022	0.673	0.7284
	rs11966072	6:109313625	A/G	0.101378		0.025	0.48	0.43	0.07	0.097	0.3468	0.73	0.84	0.38	0.429	0.7186	0.498	0.4422
	rs9376090	6:135090090	T/C	0.342743		2e-16	7.1e-05	9.3e-08	2e-16	2e-16	1.9e-09	2.1e-08	0.0061	0.67	0.36	0.1932	0.908	0.3614
	rs7775698	6:135097497	T/C	0.340751		2e-16	5.2e-05	5.6e-08	2e-16	2e-16	1.8e-09	1.1e-08	0.0037	0.83	0.43	0.2167	0.776	0.4598
	rs7776054	6:135097778	A/G	0.341083		2e-16	6.6e-05	8.1e-08	2e-16	2e-16	2.6e-09	8.8e-09	0.0036	0.83	0.44	0.231	0.779	0.4694
	rs9373124	6:135102071	T/C	0.373879		2e-16	0.0014	1.3e-05	2.7e-14	1.3e-15	2e-07	0.00014	0.036	0.58	0.858	0.415	0.632	0.5166
	rs4895441	6:135105435	A/G	0.376536		2e-16	0.00091	7.6e-06	1.3e-14	6.7e-16	1.8e-07	0.00015	0.043	0.55	0.791	0.3189	0.639	0.5207
	rs9376092	6:135106006	A/C	0.376785		2e-16	0.0011	9.5e-06	1.2e-14	6.7e-16	2.2e-07	0.00012	0.038	0.55	0.791	0.3189	0.639	0.5207
	rs9402686	6:135106679	A/G	0.376785		2e-16	0.0011	9.5e-06	1.2e-14	6.7e-16	2.2e-07	0.00012	0.038	0.55	0.791	0.3189	0.639	0.5207
	rs9494145	6:135111414	T/C	0.320076		1.3e-15	0.023	0.00048	7e-14	2.4e-15	3e-07	0.00098	0.022	0.4	0.575	0.3733	0.279	0.6482
	rs9483788	6:135114363	T/C	0.343132		1.2e-14	0.012	0.0004	2.3e-12	4e-13	1.8e-05	0.0026	0.013	0.54	0.915	0.2139	0.322	0.6234
	rs6569992	6:135131014	A/G	0.361508		4e-09	0.15	0.016	3.5e-09	2.5e-10	1.2e-05	0.00023	0.084	0.36	0.873	0.084	0.133	0.7119
	rs3819409	6:135204258	T/G	0.321405		0.00015	0.24	0.12	0.00038	0.00043	0.1361	0.00042	0.46	0.42	0.25	0.2458	0.273	0.6524
	rs605066	6:139508529	T/C	0.259548		0.8	0.36	0.24	0.064	0.15	0.6512	0.25	0.91	0.17	0.382	0.1817	0.513	0.0303
	rs643381	6:139518286	A/C	0.231651		0.74	0.44	0.27	0.087	0.21	0.5043	0.14	0.84	0.22	0.232	0.597	0.46	0.025
	rs3735478	7:44760577	T/G	0.105779		0.11	0.92	0.87	0.016	0.012	0.0226	0.00034	0.28	0.97	0.915	0.5483	0.554	0.1351
	rs1050331	7:44768492	T/G	0.173115		0.25	0.83	0.85	0.032	0.059	0.447	0.0017	0.09	0.43	0.519	0.3022	0.826	0.2357
	rs4917014	7:50266267	T/G	0.471765		0.99	0.86	0.96	0.8	0.95	0.357	0.62	0.07	0.53	0.681	0.3329	0.803	0.0011
	rs12718597	7:50360730	A/C	0.16365		0.06	0.86	0.79	0.026	0.038	0.6901	0.72	0.49	0.52	0.13	0.9276	0.38	0.5747
	rs12718598	7:50360747	T/C	0.388741		0.058	0.12	0.18	0.3	0.66	0.0849	0.25	0.56	0.78	0.069	0.9804	0.811	0.5392
	rs445	7:92779056	T/C	0.311161		0.58	0.75	0.83	0.43	0.48	0.8794	0.57	0.00013	0.45	0.882	0.078	0.07	0.2157
	rs11550034	7:100072179	A/G	0.135669		0.28	0.69	0.9	0.12	0.29	0.1712	0.66	0.46	0.48	0.687	0.6663	0.513	0.2241
	rs11768465	7:100600763	T/C	0.0106295		0.83	0.93	0.71	0.58	0.9	0.2238	0.73	0.83	0.65	0.862	0.9196	0.648	0.6849
	rs7385804	7:100638347	A/C	0.145716		0.055	0.3	0.19	0.19	0.18	0.2304	0.036	0.38	0.66	0.282	0.3922	0.35	0.3733
	rs2075671	7:100747483	A/G	0.132514		0.1	0.15	0.13	0.68	0.72	0.7707	0.76	0.95	0.47	0.083	0.3378	0.756	0.3069
	rs6942733	7:100753140	T/G	0.249336		0.75	0.12	0.079	0.06	0.12	0.6555	0.41	0.23	0.28	0.1	0.5842	0.349	0.8076
	rs2293767	7:100764052	A/G	0.297576		0.73	0.17	0.15	0.22	0.25	0.8716	0.11	0.076	0.69	0.11	0.6354	0.932	0.2599
	rs10247980	7:100768661	T/C	0.300482		0.63	0.18	0.15	0.3	0.35	0.6904	0.28	0.08	0.65	0.168	0.5615	0.936	0.2252
	rs542137	7:100775455	G/C	0.16639		0.27	0.5	0.28	0.88	0.72	0.1481	0.23	0.94	0.64	0.139	0.6746	0.667	0.2486
	rs539445	7:100775745	C/G	0.16639		0.23	0.45	0.24	0.92	0.69	0.138	0.24	0.91	0.6	0.123	0.7217	0.619	0.2861
	rs4729624	7:100931641	A/G	0.155456		0.79	0.26	0.22	0.089	0.13	0.6839	0.46	0.093	0.18	0.171	0.2649	0.056	0.5227
	rs342293	7:106731773	C/G	0.182581		0.71	0.38	0.54	0.83	0.58	0.1691	0.069	0.38	0.78	0.221	0.1928	0.328	0.1903
	rs10224002	7:151717955	A/G	0.0514034		0.017	0.0068	0.0086	0.86	0.66	0.2602	0.4	0.89	0.13	0.825	0.3157	0.132	0.4951
	rs6474359	8:41691676	T/C	0.0443374		0.8	0.76	0.45	0.69	0.97	0.0533	0.59	0.82	0.54	0.771	0.1482	0.96	0.8325
	rs4737009	8:41772887	A/G	0.464215		0.092	0.081	0.47	0.1	0.93	3.3e-07	0.79	0.53	0.3	0.52	0.9292	0.263	0.5518
	rs2343596	8:105580979	A/C	0.468361		0.34	0.4	0.36	0.9	0.97	0.5731	0.00014	0.0062	0.76	0.63	0.7624	0.78	0.6276
	rs10107630	8:129591389	T/C	0.462037		0.00034	0.0018	0.0025	0.28	0.55	0.1746	0.55	0.18	0.99	0.868	0.4933	0.417	2.5e-07
	rs7002002	8:143923759	A/G	0.199684		0.69	0.069	0.08	0.08	0.061	0.2189	0.078	0.83	0.68	0.905	0.6737	0.689	0.4442
	rs55895668	8:143926863	T/C	0.199768		0.7	0.072	0.083	0.08	0.061	0.219	0.082	0.8	0.68	0.905	0.6737	0.689	0.4442
	rs6993938	8:143937036	A/G	0.194952		0.75	0.2	0.15	0.11	0.17	0.934	0.14	0.7	0.41	0.942	0.8193	0.488	0.1793
	rs11136343	8:143984818	A/G	0.15377		0.67	0.21	0.28	0.045	0.027	0.111	0.3	0.83	0.46	0.396	0.0398	0.898	0.4309
	rs11136344	8:143985257	T/C	0.181003		0.92	0.11	0.13	0.038	0.028	0.189	0.34	0.49	0.59	0.12	0.044	0.601	0.143
	rs385893	9:4763176	T/C	0.241571		0.055	0.15	0.15	0.52	0.72	0.2706	6.9e-06	0.51	0.39	0.103	0.1137	0.615	0.5325
	rs7861943	9:4836811	T/C	0.369562		0.71	0.58	0.58	0.24	0.27	0.6154	0.02	0.89	0.99	0.619	0.5369	0.671	0.1787
	rs10758658	9:4856877	A/G	0.461475		0.013	0.48	0.54	8.9e-06	4.3e-05	0.5328	0.0011	0.042	0.15	0.875	0.4822	0.274	0.2423
	rs77375493	9:5073770	T/G	8.30427e-05		9e-11	2e-16	2e-16	2e-16	2e-16	2e-16	2e-16	2e-16	ND	ND	ND	ND	ND
	rs1982151	9:84002350	A/G	0.267353		0.91	0.73	0.75	0.78	0.68	0.1769	0.96	0.00093	0.88	0.75	0.5533	0.839	0.5143
	rs3183927	9:97922475	A/G	0.193374		0.93	0.2	0.2	0.11	0.11	0.3572	0.41	0.92	0.73	0.64	0.9022	0.685	0.9898
	rs755109	9:97933921	T/C	0.125457		0.57	0.27	0.23	0.41	0.48	0.7826	0.41	0.32	0.45	0.598	0.8565	0.454	0.6815
	rs2418135	9:111139029	A/G	0.366733		0.34	0.75	0.63	0.23	0.26	0.5382	0.39	0.46	0.17	0.946	0.3174	0.562	0.03134
	rs8176749	9:133255801	T/C	0.160106		2.2e-06	0.0011	0.00084	0.0057	0.023	0.6328	0.2	0.49	0.31	0.358	0.3547	0.217	0.4766
	rs8176746	9:133255935	T/G	0.169213		5.5e-07	0.0026	0.0015	0.00059	0.0025	0.7678	0.25	0.61	0.55	0.47	0.1807	0.426	0.3509
	rs8176741	9:133256074	A/G	0.171787		5.2e-07	0.0024	0.0015	0.00044	0.0024	0.8545	0.3	0.83	0.64	0.58	0.1348	0.469	0.4016
	rs7853989	9:133256205	G/C	0.171638		7.4e-07	0.0034	0.0022	0.00038	0.0019	0.7503	0.25	0.75	0.65	0.654	0.1447	0.481	0.4385
	rs8176720	9:133257486	T/C	0.423696		1.5e-06	0.0039	0.0022	0.00056	0.0027	0.7479	0.32	0.72	0.072	0.023	0.8789	0.04	0.7024
	rs687621	9:136137065b	A/G	0.459718		0.22	0.81	0.67	0.31	0.27	0.427	0.035	0.88	0.38	0.317	0.7084	0.337	0.9114
	rs657152	9:133263862	A/C	0.440717		0.14	0.85	0.69	0.18	0.15	0.2931	0.074	0.97	0.19	0.73	0.6202	0.153	0.935
	rs514659	9:136142203b	A/C	0.445865		0.4	0.67	0.84	0.2	0.14	0.2229	0.021	0.56	0.18	0.585	0.5807	0.142	0.8452
	rs505922	9:133273813	T/C	0.446695		0.42	0.66	0.85	0.21	0.14	0.1979	0.012	0.44	0.18	0.586	0.523	0.138	0.8202
	rs651007	9:133278431	T/C	0.278479		1.8e-08	0.028	0.0086	3.9e-06	9.4e-06	0.0605	0.18	0.82	0.3	0.73	0.4989	0.333	0.3768
	rs579459	9:133278724	T/C	0.278479		1.8e-08	0.028	0.0086	3.9e-06	9.4e-06	0.0605	0.18	0.82	0.3	0.73	0.4989	0.333	0.3768
	rs635634	9:133279427	T/C	0.278313		1.5e-08	0.026	0.0077	3.8e-06	8.7e-06	0.0537	0.18	0.84	0.35	0.77	0.4698	0.397	0.3566
	rs189563213	10:7964584	C/G	0.00730897		0.025	0.082	0.08	0.19	0.28	0.8894	0.083	0.13	0.059	0.386	0.8273	0.12	0.2766
	rs1408814	10:44903640	A/G	0.356609		0.00046	0.034	0.017	0.072	0.088	0.7515	0.1	0.22	0.96	0.531	0.4377	0.969	0.3191
	rs7908745	10:45458319	A/G	0.188092		0.5	0.082	0.11	0.17	0.16	0.2067	0.56	0.1	0.16	0.075	0.6444	0.208	0.2502
	rs2279434	10:45459616	T/C	0.110594		0.79	0.17	0.19	0.12	0.16	0.7723	0.79	0.74	0.14	0.181	0.2442	0.08	0.5502
	rs11239550	10:45529281	A/G	0.187479		0.6	0.087	0.11	0.12	0.11	0.2008	0.52	0.17	0.37	0.118	0.6294	0.427	0.4049
	rs1935	10:63168063	G/C	0.479658		0.15	0.85	0.56	0.071	0.035	0.072	7.3e-05	0.6	0.25	0.847	0.9348	0.254	0.5019
	rs10761725	10:63214777	T/A	0.497093		0.33	0.74	0.94	0.088	0.038	0.0496	0.00059	0.87	0.2	0.338	0.9658	0.277	0.3831
	rs10761731	10:63267850	A/T	0.457233		0.2	0.97	0.7	0.062	0.029	0.0484	7.5e-05	0.69	0.15	0.727	0.9277	0.173	0.4149
	rs12355784	10:63361805	A/C	0.459814		0.17	0.92	0.63	0.064	0.035	0.0803	0.00012	0.65	0.15	0.832	0.9356	0.16	0.5403
	rs2393967	10:63373396	A/C	0.340947		0.13	0.68	0.49	0.094	0.08	0.1491	0.0071	0.96	0.084	0.276	0.9115	0.102	0.8254
	rs7910662	10:63493940	T/C	0.30302		0.67	0.59	0.44	0.74	0.98	0.283	0.168	0.099	0.51	0.39	0.366	0.687	0.95464
	rs2893923	10:63501424	T/C	0.391813		0.063	0.73	0.42	0.031	0.014	0.0122	0.0023	0.8	0.058	0.197	0.9586	0.067	0.7914
	rs10761779	10:63515167	A/G	0.472102		0.16	0.96	0.64	0.045	0.022	0.0615	0.00017	0.8	0.091	0.503	0.9612	0.09	0.6144
	rs906220	10:69300854	A/G	0.0031551		0.51	0.5	0.45	0.94	0.97	0.6388	0.4	0.63	0.77	0.0037	0.6202	0.507	0.9388
	rs7072268	10:69340157	T/C	0.326221		0.015	0.014	0.012	0.81	0.89	0.7212	0.018	0.81	0.16	0.3	0.3339	0.186	0.83
	rs3747869	10:71760875	A/C	0.167469		0.37	0.74	0.7	0.26	0.36	0.8596	0.4	0.0011	0.82	0.188	0.3471	0.831	0.3469
	rs2068888	10:93079885	A/G	0.365908		0.21	0.43	0.29	0.48	0.38	0.4666	0.022	0.59	0.081	0.157	0.1733	0.198	0.4478
	rs10883365	10:99528007	A/G	0.415643		0.015	0.11	0.068	0.43	0.31	0.4713	0.88	0.14	0.049	0.926	0.6643	0.031	0.4944
	rs6584283	10:99530544	T/C	0.414397		0.019	0.1	0.069	0.49	0.38	0.52	0.86	0.15	0.07	0.888	0.8399	0.039	0.5049
	rs11190140	10:99531836	T/C	0.414563		0.02	0.1	0.071	0.51	0.39	0.5286	0.83	0.13	0.066	0.965	0.7393	0.041	0.5053
	rs11602954	11:202856	A/G	0.000332116		0.26	0.1	0.21	0.25	0.057	0.2308	0.51	0.13	0.012	2e-16	2e-16	2e-16	5e-12
	rs11246020	11:233067	T/C	0.163982		0.94	0.62	0.62	0.78	0.75	0.4836	0.18	0.078	0.55	0.928	0.5493	0.783	0.3888
	rs77447196	11:280464	C/G	0.00249128		0.95	0.21	0.36	0.2	0.17	0.1814	0.23	0.47	0.28	0.309	0.5511	0.873	0.1143
	rs3794153	11:8730342	G/C	0.406343		0.1	0.85	0.64	0.097	0.024	0.0062	0.01	0.12	0.75	0.584	0.2223	0.939	0.783
	rs16907355	11:9998332	A/G	0.0234141		0.34	0.42	0.3	0.83	0.98	0.2941	0.38	0.49	0.08	0.21	0.1977	0.247	0.1777
	rs16907355	11:9998332	A/G	0.0234141		0.34	0.42	0.3	0.83	0.98	0.2941	0.38	0.49	0.08	0.21	0.1977	0.247	0.1777
	rs144349650	11:55665500	G/C	0.0120392		0.94	0.46	0.54	0.3	0.22	0.479	0.9	0.64	0.29	0.69	0.6141	0.386	0.2216
	rs102275	11:61790331	T/C	0.381601		0.0027	0.0004	0.0011	0.91	0.45	0.0027	0.14	0.93	0.75	0.118	0.6395	0.669	0.6423
	rs174546	11:61802358	T/C	0.380355		0.0032	0.00046	0.0012	0.89	0.43	0.0028	0.13	0.94	0.74	0.109	0.644	0.649	0.6999
	rs174547	11:61803311	T/C	0.381352		0.0029	0.00039	0.001	0.87	0.42	0.0027	0.14	0.96	0.75	0.118	0.6395	0.669	0.6423
	rs174550	11:61804006	T/C	0.381352		0.0029	0.00039	0.001	0.87	0.42	0.0027	0.14	0.96	0.75	0.118	0.6395	0.669	0.6423
	rs174570	11:61829740	T/C	0.378612		0.004	0.00057	0.0016	0.89	0.43	0.0029	0.16	0.98	0.83	0.103	0.6732	0.768	0.6176
	rs1535	11:61830500	A/G	0.381913		0.0028	0.00041	0.0011	0.89	0.44	0.0031	0.16	0.96	0.77	0.117	0.6461	0.698	0.6186
	rs174583	11:61842278	T/C	0.388289		0.0016	0.00022	0.00051	0.88	0.46	0.0054	0.16	0.86	0.87	0.114	0.4044	0.936	0.8318
	rs2276118	11:67521123	T/C	0.328296		0.034	0.16	0.13	0.26	0.29	0.9485	0.16	0.31	0.9	0.927	0.8604	0.994	0.8452
	rs1447352	11:92989595	A/G	0.33278		0.28	0.33	0.33	0.63	0.76	0.7884	0.57	0.52	0.031	0.15	0.9083	0.048	0.0523
	rs2070661	11:108173261	T/C	0.491033		0.035	0.29	0.1	0.27	0.14	0.0282	0.65	0.37	0.05	0.81	0.2087	0.027	0.635
	rs11212617	11:108412434	A/C	0.430671		0.14	0.68	0.36	0.33	0.18	0.0448	0.78	0.51	0.051	0.808	0.8083	0.107	0.1649
	rs2239896	11:119112724	T/C	0.147733		0.94	0.87	0.78	0.77	0.93	0.4996	0.0021	0.35	0.92	0.802	0.3112	0.802	0.9429
	rs45535039	11:119190254	T/C	0.443623		0.8	0.99	0.72	0.58	0.96	0.223	6.2e-05	0.28	0.12	0.109	0.2989	0.279	0.3438
	rs11611647	12:4224753	T/C	0.345815		0.023	0.92	0.66	0.0069	0.0042	0.064	0.42	0.4	0.032	0.302	0.9537	0.025	0.3234
	rs11616188	12:6393576	A/G	0.00722351		0.63	0.43	0.52	0.93	0.74	0.3835	0.74	0.45	0.12	0.461	0.8232	0.155	0.2017
	rs4763879	12:9757568	A/G	0.450432		0.7	0.35	0.61	0.64	0.34	0.0721	0.46	0.77	0.88	0.894	0.0388	0.429	0.7725
	rs2958154	12:56671929	T/C	0.31631		0.098	0.57	0.34	0.23	0.14	0.1027	0.4	0.79	0.75	0.403	0.5355	0.63	0.8779
	rs4430553	12:66305115	T/C	0.307207		0.45	0.25	0.27	0.75	0.74	0.3254	0.96	0.23	0.4	0.63	0.5083	0.339	0.819
	rs1185244	12:66331380	T/C	0.375353		0.21	0.43	0.34	0.64	0.5	0.9654	0.94	0.95	0.63	0.691	0.8877	0.417	0.4535
	rs2279574	12:89351700	A/C	0.44902		0.75	0.61	0.67	0.86	0.76	0.4364	0.29	0.49	0.8	0.868	0.8502	0.695	0.813
	rs61745424	12:111347711	A/G	0.00398539		0.61	0.06	0.21	0.02	0.003	0.0014	0.041	0.46	0.98	0.217	0.1803	0.59	0.8122
	rs2238151	12:111774029	T/C	0.0656037		0.31	0.91	0.58	0.53	0.28	0.011	6.5e-06	0.078	0.72	0.793	0.623	0.701	0.8944
	rs3752630	12:111938186	A/C	0.159249		0.14	0.59	0.72	0.092	0.31	0.123	0.045	0.45	0.054	0.278	0.593	0.072	0.1967
	rs4767364	12:112083644	A/G	0.097725		0.46	0.96	0.82	0.68	0.45	0.0375	0.00095	0.08	0.52	0.66	0.4839	0.522	0.4506
	rs1005902	12:112229871	T/G	0.0965626		0.61	0.66	0.82	0.45	0.24	0.0065	0.0011	0.091	0.71	0.905	0.6378	0.857	0.3183
	rs233716	12:112602139	T/C	0.337679		1	0.25	0.4	0.18	0.11	0.0399	0.25	0.31	0.32	0.596	0.4002	0.213	0.9108
	rs11625112	14:23127531	A/G	0.447111		0.48	0.6	0.68	0.38	0.6	0.1483	0.33	0.21	0.99	0.531	0.5661	0.761	0.4033
	rs2784521	14:53191105	A/G	0.0304716		0.52	0.92	0.97	0.33	0.4	0.7279	0.76	0.76	0.42	0.237	0.5095	0.291	0.9344
	rs4466998	14:65008822	A/C	0.408253		0.057	0.051	0.036	0.79	0.88	0.9471	0.91	0.61	0.024	0.656	0.8743	0.048	0.0711
	rs1465788	14:68796882	T/C	0.301395		0.2	0.3	0.39	0.44	0.76	0.1281	0.73	0.52	0.83	0.847	0.1305	0.638	0.3751
	rs12883126	14:100667671	T/C	0.0453338		0.22	0.48	0.51	0.48	0.51	0.6225	0.69	0.21	0.17	0.879	0.5455	0.198	0.8092
	rs2297067	14:103100448	T/C	0.237004		0.3	0.098	0.12	0.52	0.47	0.5198	0.00016	0.47	0.73	0.991	0.5923	0.571	0.088
	rs2297066	14:103100498	C/G	0.237131		0.29	0.089	0.11	0.51	0.44	0.4843	0.00015	0.45	0.73	0.991	0.5923	0.571	0.088
	rs3742970	15:43330067	A/C	0.127471		0.027	0.12	0.067	0.7	0.61	0.9871	0.092	0.6	0.61	0.8	0.3544	0.726	0.6007
	rs3743171	15:65624189	A/T	0.313206		0.64	0.049	0.19	0.01	0.0019	0.0084	0.017	0.95	0.3	0.175	0.0887	0.933	0.0723
	rs6494537	15:65759007	T/C	0.244852		0.98	0.1	0.24	0.066	0.025	0.0385	0.018	0.95	0.34	0.136	0.0561	0.952	0.247
	rs3826007	15:79970875	T/C	0.203006		0.76	0.48	0.68	0.21	0.14	0.061	0.97	0.26	0.37	0.884	0.0729	0.854	0.1505
	rs739999	16:269512	A/G	0.291431		0.96	0.59	0.9	0.42	0.25	0.0265	0.51	0.063	0.62	0.872	0.7607	0.591	0.438
	rs9806942	16:270760	T/C	0.29442		0.71	0.55	0.83	0.74	0.49	0.0457	0.19	0.22	0.86	0.847	0.91	0.875	0.669
	rs2685127	16:285373	T/C	0.0181003		0.87	0.79	0.97	0.81	0.51	0.1373	0.39	0.24	0.96	0.18	0.1626	0.732	0.8563
	rs400037	16:286396	A/G	0.0921621		0.48	0.24	0.23	0.41	0.45	0.3471	0.33	0.3	0.99	0.272	0.1359	0.87	0.3187
	rs80158709	16:370079	T/C	0.0272335		0.84	0.86	0.99	0.99	0.83	0.0796	0.51	0.91	0.94	0.294	0.6125	0.988	0.8412
	rs3803697	16:655360	T/C	0.0391066		0.55	0.36	0.42	0.76	0.62	0.5902	0.1	0.55	0.97	0.659	0.7962	0.973	0.8061
	rs4984906	16:659001	A/C	0.043009		0.31	0.22	0.26	0.96	0.85	0.5894	0.14	0.48	0.67	0.376	0.9063	0.715	0.9543
	rs2301426	16:661905	A/G	0.0391896		0.54	0.35	0.41	0.76	0.61	0.5735	0.11	0.47	0.97	0.659	0.7962	0.973	0.8061
	rs12599339	16:770888	T/C	0.374626		0.015	0.88	0.65	0.0019	0.0022	0.2225	0.24	0.45	0.077	0.0055	0.0392	0.356	0.2616
	rs2294446	16:795819	A/G	0.114414		0.038	0.089	0.047	0.96	0.84	0.7049	0.11	0.027	0.15	0.015	0.3023	0.654	0.0043
	rs35316821	16:796031	T/C	8.30289e-05		2e-16	2e-16	2e-16	2e-16	2e-16	2e-16	2e-16	2e-16	ND	ND	ND	ND	ND
	rs13333991	16:813498	C/G	0.0858519		0.49	0.83	0.81	0.45	0.51	0.7123	0.3	0.54	0.82	0.666	0.8583	0.96	0.3711
	rs4984954	16:881686	T/C	0.484058		0.16	0.55	0.94	0.036	0.014	0.0198	0.12	0.32	0.33	0.049	0.5916	0.323	0.992
	rs4984636	16:1202441	T/C	0.00838592		0.38	0.47	0.41	0.9	0.86	0.7586	0.97	0.46	0.72	0.463	0.8154	0.839	0.2037
	rs2667662	16:1501081	A/G	0.459648		0.06	0.24	0.17	0.46	0.44	0.6351	0.2	0.12	0.42	0.445	0.7225	0.503	0.9008
	rs2240140	16:2762938	A/C	0.263119		0.35	0.98	0.77	0.33	0.18	0.2618	0.52	0.74	0.26	0.727	0.5249	0.372	0.7799
	rs3747579	16:4395326	T/C	0.178957		0.32	0.77	0.74	0.23	0.33	0.4728	0.45	0.33	0.28	0.402	0.5648	0.34	0.8905
	rs17853375	16:4747456	T/C	0.312106		0.96	0.46	0.8	0.39	0.2	0.0268	0.046	0.8	0.27	0.422	0.3955	0.141	0.4277
	rs2037912	16:4883938	C/G	0.352707		0.94	0.89	0.94	0.97	0.93	0.9866	0.44	0.88	0.1	0.703	0.31	0.297	0.0631
	rs1049205	16:4892098	T/C	0.392145		0.92	0.96	0.94	0.94	0.99	0.9838	0.37	0.63	0.23	0.491	0.6293	0.551	0.0298
	rs11642873	16:85958099	A/C	0.0973099		0.037	0.076	0.043	0.61	0.56	0.7061	0.41	0.11	0.71	0.701	0.7957	0.788	0.3237
	rs11117432	16:85985665	A/G	0.103821		0.19	0.3	0.36	0.36	0.62	0.4118	0.21	0.25	0.47	0.61	0.432	0.686	0.6531
	rs8059048	16:88714632	A/G	0.404932		0.76	0.17	0.13	0.1	0.18	0.8352	0.18	0.79	0.23	0.131	0.2349	0.24	0.8519
	rs837763	16:88787321	T/C	0.367735		0.017	0.0023	0.0062	0.96	0.62	0.0095	0.63	0.44	0.074	0.111	0.5243	0.498	0.00052
	rs2281727	17:2214651	A/G	0.234058		0.47	0.15	0.32	0.013	0.0053	0.0349	0.31	0.57	0.11	0.917	0.0147	0.439	0.4295
	rs1231206	17:2222311	A/G	0.225922		0.48	0.17	0.35	0.014	0.006	0.04	0.34	0.56	0.063	0.65	0.0101	0.371	0.2388
	rs216172	17:2223210	C/G	0.225839		0.47	0.18	0.36	0.015	0.0062	0.0407	0.31	0.54	0.063	0.65	0.0101	0.371	0.2388
	rs10852932	17:2240166	T/G	0.205746		0.8	0.12	0.27	0.04	0.014	0.033	0.66	0.75	0.092	0.761	0.0138	0.495	0.1448
	rs6065	17:4933086	T/C	0.120143		0.094	0.007	0.0067	0.19	0.21	0.2217	2.2e-06	0.39	0.4	0.834	0.5096	0.175	0.316
	rs16942615	17:4972333	A/G	0.0643581		0.3	0.26	0.17	0.62	0.85	0.5004	0.00025	0.72	0.46	0.36	0.9238	0.479	0.8978
	rs2703805	17:20204460	T/C	0.24946		0.65	0.63	0.7	0.93	0.95	0.4855	0.21	0.62	0.92	0.052	0.0324	0.398	0.7536
	rs2703805	17:20204460	T/C	0.249419		0.65	0.64	0.71	0.92	0.96	0.4975	0.22	0.62	0.92	0.052	0.0324	0.398	0.7536
	rs2703806	17:20204926	T/A	0.00697559		0.71	0.53	0.7	0.23	0.17	0.396	0.6	0.17	0.88	0.966	0.3943	0.553	0.4185
	rs2120282	17:20306161	T/C	0.00705746		0.62	0.5	0.71	0.18	0.12	0.2822	0.68	0.15	0.88	0.966	0.3943	0.553	0.4185
	rs12949907	17:28897781	T/C	0.157781		0.76	0.93	1	0.58	0.57	0.8092	0.049	0.73	0.33	0.352	0.2667	0.286	0.14
	rs12941884	17:28957425	A/G	0.0874294		0.74	0.76	0.78	0.97	0.92	0.6563	0.3	0.64	0.91	0.923	0.6306	0.905	0.2836
	rs2138852	17:29376331	T/C	0.0245766		0.087	0.3	0.65	0.0015	0.00032	0.0059	0.75	0.66	0.49	0.76	0.4388	0.816	0.2549
	rs79007502	17:35553286	T/C	0.00722351		0.83	0.36	0.45	0.13	0.12	0.2544	0.52	0.66	0.45	0.971	0.4547	0.319	0.8964
	rs10512472	17:35557785	T/C	0.367818		0.059	0.095	0.061	0.76	0.69	0.38	0.39	0.14	0.43	0.815	0.9632	0.555	0.1065
	rs907092	17:39766006	A/G	0.324394		0.92	0.39	0.51	0.31	0.22	0.1259	0.17	0.035	0.93	0.181	0.9973	0.484	0.0176
	rs9303277	17:39820216	T/C	0.331119		0.81	0.38	0.5	0.59	0.42	0.1465	0.096	0.021	0.48	0.311	0.6823	0.231	0.0322
	rs11557467	17:39872381	T/G	0.264281		0.29	0.94	0.9	0.23	0.18	0.1784	0.41	0.12	0.63	0.401	0.2576	0.501	0.0199
	rs2872507	17:39884510	A/G	0.265692		0.28	0.99	0.85	0.25	0.2	0.1908	0.39	0.12	0.52	0.402	0.1914	0.436	0.0262
	rs8067378	17:39895095	A/G	0.265654		0.29	0.95	0.91	0.22	0.18	0.1967	0.37	0.12	0.52	0.441	0.2171	0.42	0.0251
	rs2305480	17:39905943	A/G	0.265443		0.31	0.94	0.91	0.25	0.2	0.1866	0.39	0.13	0.52	0.418	0.1981	0.421	0.0236
	rs2305479	17:39905964	T/C	0.265443		0.31	0.94	0.91	0.25	0.2	0.1866	0.39	0.13	0.52	0.418	0.1981	0.421	0.0236
	rs11078928	17:39908216	T/C	0.26536		0.31	0.91	0.93	0.24	0.19	0.1659	0.39	0.12	0.54	0.392	0.2028	0.441	0.0217
	rs2290400	17:39909987	T/C	0.266817		0.28	0.99	0.86	0.24	0.2	0.2033	0.35	0.11	0.55	0.458	0.1944	0.48	0.0358
	rs7216389	17:39913696	T/C	0.265864		0.33	0.97	0.88	0.3	0.24	0.1927	0.37	0.11	0.53	0.469	0.1945	0.462	0.0368
	rs17609240	17:39954436	T/G	0.258967		0.53	0.91	0.69	0.54	0.42	0.0667	0.23	0.91	0.5	0.343	0.5297	0.982	0.00015
	rs7212938	17:39966427	T/G	0.49012		0.74	0.27	0.52	0.53	0.29	0.0244	0.84	0.049	0.2	0.06	0.4636	0.333	0.0232
	rs7212944	17:39966433	A/G	0.321405		0.79	0.64	0.84	0.36	0.29	0.1063	0.063	0.9	0.41	0.156	0.4997	0.675	0.0131
	rs56030650	17:39974934	A/C	0.473234		0.5	0.085	0.2	0.34	0.16	0.117	0.55	5.2e-09	0.04	0.448	0.9564	0.061	0.1407
	rs4794822	17:40000459	T/C	0.490037		0.25	0.016	0.052	0.26	0.12	0.0931	0.81	3.2e-09	0.0045	0.654	0.5973	0.017	0.0276
	rs1292053	17:59886176	A/G	0.404584		0.59	0.15	0.18	0.3	0.24	0.0988	0.88	0.41	0.76	0.071	0.4835	0.484	0.0932
	rs8080784	17:60939664	T/C	0.165394		0.48	0.41	0.41	0.88	0.83	0.5964	0.53	0.62	0.7	0.28	0.9867	0.933	0.3235
	rs8068318	17:61406405	T/C	0.377283		0.16	0.95	0.59	0.13	0.048	0.0324	0.0014	0.23	0.44	0.884	0.3941	0.499	0.9504
	rs2748427	17:78125783	A/G	0.184914		0.0017	0.13	0.049	0.075	0.048	0.1735	0.26	0.81	0.11	0.441	0.1202	0.227	0.5794
	rs11082304	18:23141009	T/G	0.48821		0.14	0.11	0.096	0.69	0.58	0.2647	0.0052	0.55	0.76	0.631	0.1888	0.861	0.4198
	rs4800148	18:23144364	A/G	0.275075		0.085	0.36	0.29	0.26	0.27	0.9039	0.28	0.86	0.31	0.447	0.0257	0.735	0.7208
	rs4800452	18:23147647	T/C	0.233145		0.19	0.61	0.5	0.24	0.24	0.6613	0.57	0.57	0.42	0.731	0.0333	0.844	0.9608
	rs4369779	18:23155444	T/C	0.211641		0.24	0.68	0.62	0.19	0.22	0.7158	0.42	0.83	0.23	0.579	0.04	0.534	0.86
	rs2298720	18:45730450	A/G	0.396961		0.11	0.29	0.12	0.79	0.4	0.032	0.52	0.67	0.96	0.881	0.1324	0.66	0.9229
	rs12986413	19:2170955	A/T	0.431335		0.1	0.29	0.12	0.77	0.35	0.0642	0.86	0.97	0.82	0.331	0.2451	0.907	0.5112
	rs3746072	19:3179886	T/G	0.0386236		0.6	0.63	0.84	0.48	0.33	0.0983	0.011	0.4	0.32	0.028	0.918	0.42	0.24943
	rs2230636	19:4409759	A/G	0.0118731		0.17	0.47	0.34	0.31	0.21	0.1637	0.23	0.25	0.81	0.85	0.3993	0.74	0.4894
	rs1127888	19:4454086	T/C	0.0362006		0.45	0.84	0.97	0.23	0.13	0.1753	0.37	0.4	0.78	0.101	0.4285	0.948	0.0794
	rs1078264	19:12852329	T/C	0.286367		0.0012	0.013	0.0036	0.28	0.17	0.1924	0.13	0.48	0.81	0.071	0.9558	0.92	0.2541
	rs11085824	19:12890733	A/G	0.135171		3.9e-05	0.064	0.011	0.0055	0.0013	0.0062	0.14	0.78	0.83	0.037	0.1523	0.455	0.6589
	rs11558955	19:12948333	A/G	0.0560538		0.096	0.45	0.24	0.36	0.23	0.4029	0.84	0.77	0.036	0.964	0.1955	0.055	0.4901
	rs3810198	19:16490383	T/C	0.289334		0.39	0.5	0.6	0.042	0.049	0.1759	0.79	0.14	0.64	0.566	0.8646	0.526	0.7349
	rs3810198	19:16490383	T/C	0.28919		0.39	0.5	0.61	0.041	0.047	0.1692	0.79	0.14	0.64	0.566	0.8646	0.526	0.7349
	rs12460876	19:32865985	T/C	0.33909		0.61	0.72	0.65	0.94	0.9	0.3973	0.52	0.49	0.62	0.928	0.6109	0.426	0.7453
	rs736289	19:33266156	T/C	0.472185		0.35	0.28	0.27	0.92	0.92	0.9995	0.42	0.89	0.059	0.248	0.7509	0.082	0.6801
	rs892055	19:38422124	A/G	0.474331		0.72	0.24	0.33	0.039	0.025	0.1479	0.94	0.35	0.26	0.231	0.4998	0.5	0.3547
	rs4760	19:43648948	A/G	0.000249087		0.014	0.17	0.32	0.1	0.019	0.4782	0.4	0.42	9.8e-15	2e-16	2e-16	1.9e-10	2e-16
	rs349053	19:43798472	T/C	0.132846		0.19	0.39	0.36	0.56	0.61	0.8728	0.57	0.32	0.43	0.741	0.6836	0.345	0.8637
	rs150420714	19:49514281	G/C	8.30289e-05		2e-16	2e-16	2e-16	2e-16	2e-16	2e-16	2e-16	2e-16	ND	ND	ND	ND	ND
	rs10419198	19:49534760	T/C	0.180369		0.45	0.76	0.79	0.38	0.46	0.9783	0.81	0.37	0.29	0.861	0.1024	0.451	0.5101
	rs3865444	19:51224706	A/C	0.205413		0.046	0.17	0.13	0.3	0.3	0.3942	0.8	0.23	1	0.21	0.2081	0.676	0.6962
	rs6136489	20:1943088	T/G	0.307456		0.62	0.85	0.77	0.36	0.47	0.7625	0.0015	0.88	0.4	0.2	0.4967	0.362	0.1062
	rs6045676	20:1960525	G/C	0.261043		0.2	0.32	0.32	0.72	0.71	0.8082	0.0022	0.55	0.46	0.11	0.0131	0.85	0.5218
	rs2295764	20:32437360	A/G	0.31277		0.99	0.39	0.29	0.15	0.31	0.7738	0.88	0.29	0.2	0.815	0.2213	0.321	0.8296
	rs4911241	20:32552363	T/C	0.165726		0.71	0.66	0.71	0.23	0.28	0.7114	0.95	0.61	0.026	0.3	0.9042	0.049	0.0138
	rs4911249	20:32626601	A/G	0.444149		0.87	0.48	0.57	0.58	0.58	0.6539	0.13	0.63	0.99	0.039	0.2186	0.382	0.1013
	rs1800961	20:44413724	T/C	0.00946529		0.66	0.52	0.59	0.82	0.75	0.5401	0.6	0.82	0.006	0.975	0.00076	0.077	0.4555
	rs6092477	20:57416639	A/G	0.426935		0.15	0.43	0.57	0.16	0.44	0.1444	0.95	0.28	0.46	0.958	0.3747	0.198	0.3077
	rs6070697	20:59024347	A/G	0.122052		1.8e-06	5.7e-05	1.5e-05	0.28	0.3	0.5664	0.035	0.16	0.17	0.07	0.4438	0.25	0.2608
	rs143008696	22:17097075	T/C	0.000415144		0.19	0.063	0.037	0.71	0.58	0.3289	0.59	0.2	0.25	2e-16	2e-16	3.3e-15	0.1205
	rs181359	22:21574352	A/G	0.47011		0.93	0.029	0.036	0.0014	0.0028	0.4116	0.14	0.33	0.34	0.541	0.5539	0.134	0.2274
	rs181362	22:21577779	T/C	0.470027		0.92	0.03	0.038	0.0014	0.0029	0.3972	0.15	0.34	0.34	0.541	0.5539	0.134	0.2274
	rs5754217	22:21585386	T/G	0.470027		0.92	0.03	0.038	0.0014	0.0029	0.3972	0.15	0.34	0.34	0.541	0.5539	0.134	0.2274
	rs4821112	22:21610472	A/G	0.46355		0.9	0.032	0.041	0.0015	0.003	0.3899	0.17	0.41	0.25	0.523	0.4573	0.075	0.1961
	rs2298428	22:21628603	T/C	0.356692		0.39	0.039	0.026	0.042	0.12	0.4641	0.056	0.58	0.33	0.631	0.6941	0.299	0.475
	rs11107	22:32479203	A/G	0.237297		0.084	0.6	0.49	0.054	0.077	0.7753	0.63	0.3	0.39	0.736	0.6175	0.623	0.0196
	rs2235321	22:37066886	A/G	0.428595		0.82	0.00013	0.0016	1.4e-06	2.3e-07	0.00056	0.29	0.036	0.036	0.43	0.5531	0.115	0.0967
	rs855791	22:37066896	A/G	0.425025		0.34	5.9e-05	0.0016	3.2e-09	1.8e-10	4.1e-06	0.071	0.067	0.18	0.479	0.5752	0.3	0.3266
	rs5756506	22:37071352	G/C	0.444288		0.94	8.4e-05	0.00071	5.8e-07	1.9e-07	0.0036	0.085	0.043	0.058	0.988	0.9956	0.064	0.4474
	rs4820268	22:37073551	A/G	0.443872		0.97	7.1e-05	0.00058	9.7e-07	3.2e-07	0.0045	0.074	0.039	0.04	0.985	0.9611	0.044	0.4037
	rs2413450	22:37074184	T/C	0.444786		0.98	6.5e-05	0.00063	7.4e-07	1.9e-07	0.0025	0.081	0.048	0.046	0.961	0.9671	0.051	0.3712
	rs2235324	22:37089684	T/C	0.465958		0.5	0.64	0.62	0.55	0.59	0.776	0.37	0.74	0.96	0.34	0.6873	0.97	0.8819
	rs1018448	22:42810944	A/C	0.258801		0.027	0.0025	0.0029	0.53	0.36	0.2642	0.81	0.2	0.72	0.15	0.6397	0.59	0.8471
	rs738409	22:43928847	C/G	0.467619		0.84	0.33	0.37	0.43	0.42	0.785	0.00012	0.034	0.78	0.44	0.1613	0.901	0.2221
	rs2281135	22:43936690	A/G	0.462637		0.86	0.55	0.58	0.43	0.44	0.9345	7.3e-05	0.054	0.77	0.815	0.1378	0.947	0.3206
	rs3761472	22:43972242	A/G	0.439721		0.62	0.78	0.72	0.68	0.63	0.3302	0.0019	0.092	0.36	0.75	0.0679	0.637	0.6277
	rs470119	22:50528485	T/C	0.259299		0.0035	0.51	0.58	2.1e-05	0.00048	0.2849	0.74	0.17	0.16	0.956	0.454	0.115	0.3107
	rs131794	22:50533323	A/C	0.0413484		0.016	0.0082	0.016	0.53	0.84	0.0952	0.77	0.21	0.73	0.035	0.3455	0.65	0.0283
	rs131779	22:50549764	A/G	0.393023		0.011	0.11	0.068	0.12	0.15	0.9834	0.17	0.052	0.32	0.935	0.14	0.35	0.2061
	rs470117	22:50571524	T/C	0.492195		0.33	0.3	0.2	0.65	0.82	0.5752	0.75	0.019	0.52	0.251	0.4361	0.573	0.5035
	rs5770917	22:50578924	T/C	0.195367		0.072	0.34	0.29	0.12	0.19	0.6737	0.85	0.47	0.27	0.307	0.2573	0.559	0.3334
	a Position in NCBI build GRCh38. P-values of <0.05 are shown in bold. RBC, red blood cell count. WBC, white blood cell count. Hb, hemoglobin. Ht, hematocrit. MCV, mean corpuscular volume. MCH, mean corpuscular hemoglobin. MCHC, mean corpuscular hemoglobin concentration. MAF, minor allele frequency. ND, not determined.
