# Supplementary material for: Identification of nine novel loci related to hematological traits in a Japanese population
Source: Physiol Genomics. 2018 Jun 29;50(9):758–69. doi: 10.1152/physiolgenomics.00088.2017 (PMC6172615; doi:10.1152/physiolgenomics.00088.2017)
Supplement: Table S8 — (.xlsx 19 KB) [file TableS8.xlsx]

## Sheet: sheet
	Table S8. Relations of candidate SNPs detected in the present study to cross-sectional data of hematological traits in 173,480 European-ancestry participants in Astle et al. (2016).
				Trait:	Basophils	Eosinophils	Ht	Hb	Lymphocytes	MCH	MCHC	MCV	Monocytes	Neutrophils	Platelets	RBC	WBC
	RefSNP ID	Positiona	REF	ALT	P-value	P-value	P-value	P-value	P-value	P-value	P-value	P-value	P-value	P-value	P-value	P-value	P-value
	rs3917688	1: 169,621,842	C	T	0.05465	0.2688	0.8004	0.8316	0.3166	0.2857	0.3884	0.2053	0.2836	0.867	0.9824	0.5847	0.8535
	rs7584099	2: 147,720,767	A	G	0.0004916	6.887e-05	0.04094	0.2623	0.4733	0.05431	0.002042	0.4197	0.04112	0.159	0.8546	0.03003	0.03302
	rs4686683	3: 185,589,575	T	G	0.05074	0.6028	0.0541	0.03208	0.3798	0.354	0.5168	0.1906	0.03692	0.001065	0.6431	0.008844	0.002233
	rs218237	4: 54,528,005	C	T	0.3532	0.9652	1.843e-22	4.866e-14	0.7525	1.41e-144	1.94e-07	4.04e-164	0.00777	1.002e-13	0.000183	4.72e-129	1.022e-09
	rs172629	4: 54,541,595	C	G	0.4323	0.8072	4.963e-23	1.392e-14	0.8736	2.54e-145	3.951e-07	2.83e-165	0.01208	2.007e-13	0.0001667	3.93e-131	1.165e-09
	rs13121954	4: 147,102,677	A	G	0.6134	0.3927	0.001784	0.003076	0.3912	0.7329	0.4778	0.4858	0.6868	0.1763	0.6098	0.02995	0.1543
	rs395967	5: 38,842,857	C	T	0.9873	0.3167	0.1708	0.3382	0.8648	0.8676	0.5037	0.558	0.3942	0.118	0.3606	0.4614	0.204
	rs2240064	6: 31,146,796	G	A	0.04298	0.007262	0.08505	0.1803	2.857e-05	0.004919	0.5091	0.0003229	2.845e-28	0.009024	2.556e-10	0.5821	1.504e-07
	rs3131012	6: 31,147,664	T	C	0.03748	0.006752	0.1063	0.2094	0.0001344	0.006719	0.4805	0.0004791	1.13e-28	0.008145	6.509e-11	0.5509	2.118e-07
	rs2073721	6: 31,161,839	A	G	0.4316	0.3648	0.01754	0.0001064	7.31e-07	0.002024	5.174e-05	0.2262	7.88e-12	4.162e-07	1.683e-18	0.1885	7.981e-07
	rs2073723	6: 31,162,301	T	C	0.4558	0.3779	0.01819	0.0001142	7.076e-07	0.002081	5.481e-05	0.2272	8.369e-12	3.818e-07	1.638e-18	0.1918	7.396e-07
	rs1419881	6: 31,162,816	G	A	8.445e-05	0.008795	0.2229	0.5161	7.648e-28	0.09733	0.1053	0.002956	5.375e-33	2.779e-08	4.16e-09	0.5366	2.99e-24
	rs3218097	6: 41,937,537	G	A	0.3257	0.7559	0.9343	0.4335	0.264	7.48e-174	0.000122	1.48e-252	1.473e-05	0.9172	0.01119	4.677e-82	0.3494
	rs9349205	6: 41,957,421	G	A	0.5073	0.8708	0.9941	0.4533	0.1556	4.37e-180	0.0003917	2.52e-260	6.076e-07	0.9147	0.01442	3.124e-85	0.2862
	rs11970772	6: 41,957,552	T	A	0.3309	0.1893	0.2683	0.3462	0.4432	7.71e-156	0.3008	3.45e-211	0.5079	0.1411	0.1815	7.324e-61	0.492
	rs11968166	6: 41,957,566	G	A	0.554	0.08111	0.3731	0.408	0.3531	7.48e-145	0.4416	3.62e-196	0.04015	0.02068	0.108	2.316e-58	0.2289
	rs9376090	6: 135,090,090	T	C	0.9743	3.307e-19	7.076e-88	2.891e-34	2.746e-20	5.8E-612	1.61e-115	3.7E-543	6.102e-22	1.675e-15	8.43e-177	9.7E-462	9.804e-30
	rs7775698	6: 135,097,497	C	T	0.7113	1.85e-17	1.517e-80	1.461e-33	1.154e-16	2.0E-522	1.52e-105	5.1E-451	8.132e-21	2.345e-14	1.15e-162	1.8E-391	7.143e-26
	rs7776054	6: 135,097,778	A	G	0.9926	1.052e-19	4.331e-87	1.967e-33	5e-21	2.0E-628	1.92e-118	2.9E-560	3.116e-23	9.734e-16	4.09e-181	6.5E-470	1.278e-30
	rs9373124	6: 135,102,071	T	C	0.7915	9.585e-20	4.161e-85	6.531e-33	1.308e-20	1.0E-611	4.59e-114	8.0E-547	1.062e-22	5.814e-15	6.41e-171	8.8E-458	1.507e-29
	rs4895441	6: 135,105,435	A	G	0.8153	3.988e-19	2.814e-85	1.143e-32	4.99e-21	2.8E-610	1.13e-115	8.4E-543	2.09e-22	6.727e-15	1e-172	8.4E-456	1.519e-29
	rs9376092	6: 135,106,006	C	A	0.8583	3.944e-19	8.574e-85	1.401e-32	5.28e-21	1.6E-614	1.56e-114	3.0E-549	2.576e-22	8.967e-15	1.1e-172	1.7E-458	1.953e-29
	rs9402686	6: 135,106,679	G	A	0.8259	6.53e-20	2.216e-86	2.152e-33	9.021e-21	1.2E-617	6.76e-116	1.1E-550	2.967e-22	2.259e-14	1.23e-173	4.7E-462	5.394e-29
	rs9494145	6: 135,111,414	T	C	0.8157	5.753e-18	5.758e-75	3.41e-29	1.672e-20	1.6E-528	7.4e-97	9.8E-470	2.461e-19	1.064e-10	7.66e-152	1.5E-397	7.774e-24
	rs9483788	6: 135,114,363	T	C	0.8507	7.683e-17	1.847e-66	2.44e-26	2.963e-21	2.6E-467	4.071e-83	1.6E-417	2.353e-17	1.614e-10	1.53e-131	8.7E-352	5.37e-24
	rs6569992	6: 135,131,014	G	A	0.2647	2.145e-14	9.523e-47	2.129e-19	5.214e-15	1.3E-331	8.846e-58	4.17e-298	3.73e-10	7.17e-07	1.43e-95	2.72e-249	2.373e-15
	rs4737009	8: 41,772,887	G	A	0.9823	0.8764	0.1387	0.0004876	7.955e-13	0.9676	1.784e-58	2.507e-15	2.352e-05	0.1144	0.6232	0.002408	0.07598
	rs3133745	8: 95,522,578	C	T	0.1613	0.2546	0.4371	0.2284	0.3553	0.59	0.2414	0.7792	0.5807	0.6074	0.5775	0.603	0.3201
	rs10107630	8: 129,591,389	C	T	0.3409	4.323e-06	0.1664	0.07504	0.09737	1.069e-12	0.4057	4.464e-18	4.59e-174	8.946e-26	0.0006449	1.209e-09	6.31e-25
	rs10757049	9: 19,281,503	G	A	0.2972	0.7469	0.2782	0.1015	0.4272	0.008302	0.07019	0.02984	0.9483	0.1422	0.8783	0.6286	0.473
	rs8176749	9: 133,255,801	C	T	0.1188	0.6222	1.807e-14	4.205e-25	0.0007524	1.367e-19	4.035e-15	1.018e-50	1.111e-07	0.004501	1.234e-12	2.677e-53	0.7237
	rs8176741	9: 133,256,074	G	A	0.1242	0.6403	3.02e-14	8.564e-25	0.0005793	1.8e-19	2.241e-15	1.017e-50	9.774e-08	0.003952	7.978e-13	8.853e-53	0.724
	rs1053878	9: 133,256,264	G	A	0.9053	0.08107	0.07303	0.05539	0.7728	1.046e-05	0.4873	1.677e-07	0.2994	0.08744	0.1	1.87e-06	0.1659
	rs8176720	9: 133,257,486	T	C	0.1716	0.8685	3.491e-18	9.412e-23	0.447	0.0002032	1.316e-05	1.649e-11	0.2757	8.085e-06	0.003009	5.122e-29	0.0002873
	rs4794822	17: 40,000,459	C	T	3.615e-45	0.0001395	0.7864	0.4075	1.786e-07	0.3324	0.0004307	0.5246	3.171e-07	1.08e-238	0.3111	0.9729	3.41e-184
	rs6070697	20: 59,024,347	G	A	0.3068	0.07574	0.05568	0.06531	0.06699	0.7609	0.9807	0.7331	0.01751	0.6028	7.501e-27	0.1625	0.5818
	rs2235321	22: 37,066,886	G	A	0.2798	0.1967	5.336e-37	8.706e-81	0.7841	7.64e-214	3.38e-83	1.4e-149	0.1468	0.1286	2.883e-09	0.0005849	0.1839
	rs5756506	22: 37,071,352	G	C	0.4806	0.191	2.797e-36	5.324e-79	0.6728	3.61e-204	9.576e-81	9.35e-142	0.02496	0.1085	1.953e-07	0.001128	0.1762
	rs4820268	22: 37,073,551	G	A	0.9746	0.929	3.36e-69	8.78e-160	0.2434	9.9E-457	5.31e-177	3.0E-317	0.01044	0.003518	2.505e-15	4.917e-10	0.05701
	rs2413450	22: 37,074,184	T	C	0.8687	0.8909	1.598e-68	1.3e-158	0.2298	1.2E-457	1.34e-176	3.3E-318	0.01083	0.00274	1.938e-15	2.446e-10	0.05645
	a Position in NCBI build GRCh38. P-values of <0.05 are shown in bold. REF, reference allele. ALT, alternative allele. Ht, Hematocrit. Hb, hemoglobin concentration. MCH, mean corpuscular hemoglobin. MCHC, mean corpuscular hemoglobin concentration. MCV, mean corpuscular volume. RBC, red blood cell counts. WBC, white blood cell counts. Datasets were obtained from the GRASP database (https://grasp.nh…
