# Supplementary material for: Identification of nine novel loci related to hematological traits in a Japanese population
Source: Physiol Genomics. 2018 Jun 29;50(9):758–69. doi: 10.1152/physiolgenomics.00088.2017 (PMC6172615; doi:10.1152/physiolgenomics.00088.2017)
Supplement: Table S9 — (.xlsx 23 KB) [file TableS9.xlsx]

## Sheet: Table
	Table S9. The effect direction and allele frequency of candidate SNPs in the present study and Astle et al. (2016).
						Trait_ancestry:	BAS_EAb	BAS_Inabe		EOS_EAb	EOS_Inabe		HCT_EAb	HCT_Inabe		HGB_EAb	HGB_Inabe		LYM_EAb	LYM_Inabe		MCH_EAb	MCH_Inabe		MCHC_EAb	MCHC_Inabe		MCV_EAb	MCV_Inabe		MON_EAb	MON_Inabe		NEU_EAb	NEU_Inabe		PLT_EAb	PLT_Inabe		RBC_EAb	RBC_Inabe		WBC_EAb	WBC_Inabe
	RefSNP ID	Positiona	Effect allele	Inabe_AF	EA_AFb		Direction	Direction		Direction	Direction		Direction	Direction		Direction	Direction		Direction	Direction		Direction	Direction		Direction	Direction		Direction	Direction		Direction	Direction		Direction	Direction		Direction	Direction		Direction	Direction		Direction	Direction
	rs3917688	1: 169,621,842	A	0.289439	0.5157		+	+		+	+		+	+		+	+		－	－		+	+		－	+		+	+		+	－		+	+		－	+		－	－		+	－
	rs7584099	2: 147,720,767	A	0.427267	0.5386		+	－		+	－		+	－		+	－		+	－		－	+		－	－		－	+		+	－		+	+		+	+		+	－		+	+
	rs4686683	3: 185,589,575	A	0.399286	0.5954		－	+		－	+		－	－		－	－		－	－		+	+		－	－		+	－		－	+		－	－		+	－		－	－		－	－
	rs218237	4: 54,528,005	T	0.28905	0.1264		+	+		－	+		－	－		－	－		－	－		+	+		+	+		+	+		+	－		+	+		+	+		－	－		+	+
	rs172629	4: 54,541,595	G	0.288691	0.1266		+	+		－	+		－	－		－	－		－	－		+	+		+	+		+	+		+	－		+	+		+	+		－	－		+	+
	rs13121954	4: 147,102,677	A	0.492693	0.3818		+	－		－	－		+	+		+	+		+	－		+	+		－	+		+	+		+	－		+	+		－	+		+	+		+	+
	rs395967	5: 38,842,857	G	0.482398	0.574		+	－		+	－		+	+		+	+		－	+		－	－		－	+		+	－		－	－		－	+		+	－		+	+		－	+
	rs2240064	6: 31,146,796	C	0.461475	0.4535		+	+		+	+		+	+		+	+		+	－		+	－		－	－		+	－		+	－		+	+		+	+		－	+		+	+
	rs3131012	6: 31,147,664	T	0.461475	0.4553		+	+		+	+		+	+		+	+		+	－		+	－		－	－		+	－		+	－		+	+		+	+		－	+		+	+
	rs2073721	6: 31,161,839	A	0.451511	0.253		－	+		+	+		+	+		+	+		－	－		+	－		+	－		+	－		+	－		－	+		+	+		+	+		－	+
	rs2073723	6: 31,162,301	T	0.451511	0.253		－	+		+	+		+	+		+	+		－	－		+	－		+	－		+	－		+	－		－	+		+	+		+	+		－	+
	rs1419881	6: 31,162,816	T	0.499833	0.482		－	－		－	－		－	－		－	－		－	+		－	+		+	+		－	+		－	+		－	－		－	－		+	－		－	－
	rs3218097	6: 41,937,537	T	0.189337	0.2612		－	－		+	－		－	+		+	+		－	+		－	－		+	+		－	－		－	－		+	－		－	－		+	+		－	+
	rs9349205	6: 41,957,421	A	0.184988	0.2514		－	+		+	+		－	+		+	+		－	+		－	－		+	+		－	－		－	－		+	－		－	－		+	+		－	+
	rs11970772	6: 41,957,552	T	0.438227	0.788		－	+		－	+		－	+		－	+		－	+		－	－		+	+		－	－		－	－		+	－		+	+		+	+		+	+
	rs11968166	6: 41,957,566	A	0.449269	0.1803		+	+		+	+		+	－		+	－		+	－		+	+		－	－		+	+		+	+		－	+		－	－		－	－		－	－
	rs9376090	6: 135,090,090	C	0.342743	0.2598		+	－		－	－		－	－		－	－		－	+		+	+		+	+		+	+		－	－		－	+		+	+		－	－		－	－
	rs7775698	6: 135,097,497	T	0.340751	0.2485		－	－		－	－		－	－		－	－		－	+		+	+		+	+		+	+		－	－		－	+		+	+		－	－		－	－
	rs7776054	6: 135,097,778	G	0.341083	0.2604		－	－		－	－		－	－		－	－		－	+		+	+		+	+		+	+		－	－		－	+		+	+		－	－		－	－
	rs9373124	6: 135,102,071	C	0.373879	0.2722		－	－		－	－		－	－		－	－		－	－		+	+		+	+		+	+		－	+		－	+		+	+		－	－		－	－
	rs4895441	6: 135,105,435	G	0.376536	0.2707		－	－		－	－		－	－		－	－		－	－		+	+		+	+		+	+		－	+		－	+		+	+		－	－		－	－
	rs9376092	6: 135,106,006	A	0.376785	0.2716		－	－		－	－		－	－		－	－		－	－		+	+		+	+		+	+		－	+		－	+		+	+		－	－		－	－
	rs9402686	6: 135,106,679	A	0.376785	0.2696		－	－		－	－		－	－		－	－		－	－		+	+		+	+		+	+		－	+		－	+		+	+		－	－		－	－
	rs9494145	6: 135,111,414	C	0.320076	0.2377		－	－		－	－		－	－		－	－		－	+		+	+		+	+		+	+		－	+		－	－		+	+		－	－		－	－
	rs9483788	6: 135,114,363	C	0.343132	0.258		－	－		－	－		－	－		－	－		－	+		+	+		+	+		+	+		－	+		－	－		+	+		－	－		－	－
	rs6569992	6: 135,131,014	A	0.361508	0.194		+	－		－	－		－	－		－	－		－	+		+	+		+	+		+	+		－	+		－	－		+	+		－	－		－	－
	rs4737009	8: 41,772,887	A	0.464215	0.2363		+	+		+	+		+	－		－	－		+	－		－	+		－	－		+	+		+	－		－	+		－	+		－	－		+	+
	rs3133745	8: 95,522,578	T	0.238874	0.1297		+	+		－	+		+	－		+	－		－	+		+	+		+	+		+	+		+	+		－	－		－	－		+	－		－	－
	rs10107630	8: 129,591,389	C	0.462037	0.4253		－	－		－	－		－	－		－	－		－	－		+	+		－	－		+	+		+	+		+	－		－	－		－	－		+	+
	rs10757049	9: 19,281,503	G	0.459309	0.441		+	－		+	－		+	+		+	+		+	－		+	+		+	－		+	+		+	－		－	+		－	－		－	+		－	－
	rs8176749	9: 133,255,801	A	0.160106	0.0634		－	－		－	－		+	+		+	+		－	+		－	－		+	+		－	－		－	+		+	－		－	－		+	+		+	－
	rs8176741	9: 133,256,074	T	0.171787	0.0633		－	－		－	－		+	+		+	+		－	+		－	－		+	－		－	－		－	+		+	－		－	－		+	+		+	－
	rs1053878	9: 133,256,264	T	0.22808	0.0693		+	+		+	+		－	－		－	－		－	+		+	+		－	+		+	+		+	－		+	－		+	－		－	－		+	－
	rs8176720	9: 133,257,486	G	0.423696	0.3318		+	－		+	－		+	+		+	+		+	－		－	－		+	－		－	－		+	+		+	+		－	+		+	+		+	+
	rs4794822	17: 40,000,459	C	0.490037	0.6096		－	+		－	+		－	－		+	－		－	+		+	－		+	－		－	－		－	+		－	－		－	+		+	－		－	－
	rs6070697	20: 59,024,347	A	0.122052	0.1824		－	－		－	－		－	－		－	－		－	－		－	+		－	+		－	+		－	－		+	+		+	+		－	－		－	－
	rs2235321	22: 37,066,886	A	0.428595	0.3843		+	－		+	－		+	+		+	+		－	－		+	+		+	+		+	+		+	－		+	+		－	－		－	－		+	+
	rs5756506	22: 37,071,352	C	0.444288	0.3701		+	+		+	+		+	+		+	+		－	－		+	+		+	+		+	+		+	－		+	+		－	－		－	－		+	+
	rs4820268	22: 37,073,551	A	0.443872	0.5365		－	+		－	+		+	+		+	+		－	－		+	+		+	+		+	+		+	－		+	+		－	－		－	+		+	+
	rs2413450	22: 37,074,184	C	0.444786	0.5378		－	+		－	+		+	+		+	+		－	－		+	+		+	+		+	+		+	－		+	+		－	－		－	－		+	+
	a Position in NCBI build GRCh38. b Datasets were obtained from the GRASP database (https://grasp.nhlbi.nih.gov/Overview.aspx, Leslie et al. 2014). AF, allele frequency of effect allele. EA, European Ancestry. Inabe, Inabe subjects with East Asian ancestry. BAS, basophil count. EOS, eosinophil count. HCT, Hematocrit. HGB, hemoglobin concentration. LYM, lymphocyte count. MCH, mean corpuscular hemog…
