# Supplementary material for: Identification of nine novel loci related to hematological traits in a Japanese population
Source: Physiol Genomics. 2018 Jun 29;50(9):758–69. doi: 10.1152/physiolgenomics.00088.2017 (PMC6172615; doi:10.1152/physiolgenomics.00088.2017)
Supplement: Table S10 — (.xlsx 21 KB) [file TableS10.xlsx]

## Sheet: Table
	Table S10. Significance levels (P-values) of previously identified loci (Astle et al. 2016) for hematological traits in the Inabe cohort.
				Genetic model:		Additive model
				Traits:		RBC	Hb	Ht	MCV	MCH	MCHC	Platelets	WBC	Neutrophils	Basophils	Eosinophils	Lymphocytes	Monocytes
	RefSNP ID	Positiona	Alleles	MAF		P-value	P-value	P-value	P-value	P-value	P-value	P-value	P-value	P-value	P-value	P-value	P-value	P-value
	rs2075995	1: 23,520,972	A/C	0.358923		0.022	0.032	0.036	0.41	0.63	0.2144	0.064	0.26	0.25	0.365	0.174	0.059	0.3495
	rs1043879	1: 25,243,590	T/C	0.00606111		0.12	0.77	0.74	0.048	0.077	0.4561	0.42	0.79	0.78	0.004	0.0969	0.722	0.2472
	rs1892534	1: 65,640,261	T/C	0.129131		0.96	0.27	0.29	0.26	0.24	0.3036	0.96	0.11	0.37	0.386	0.4336	0.588	0.6314
	rs12075	1: 159,205,564	A/G	0.0909997		0.56	0.18	0.46	0.1	0.021	0.013	0.28	0.67	0.82	0.087	0.2667	0.626	0.951
	rs12134279	1: 197,812,068	T/C	0.188009		0.59	1	0.98	0.29	0.27	0.2279	0.25	0.87	0.64	0.241	0.6615	0.547	0.7079
	rs3748022	1: 206,496,132	T/C	0.180754		0.24	0.05	0.087	0.42	0.21	0.0128	0.058	0.55	0.83	0.406	0.2494	0.697	0.5513
	rs12239046	1: 247,438,293	T/C	0.406011		0.93	1	0.96	0.92	0.88	0.9796	0.33	0.47	0.97	0.09	0.6445	0.915	0.9455
	rs56043070	1: 247,556,467	A/G	0.0623547		0.52	0.97	0.83	0.42	0.49	0.9957	0.027	0.49	0.57	0.627	0.3512	0.825	0.0156
	rs1339847	1: 247,875,992	A/G	0.14281		0.86	0.33	0.46	0.23	0.16	0.1441	0.99	0.32	0.59	0.34	0.7415	0.465	0.1491
	rs3811445	1: 247,876,411	A/G	0.460229		0.15	0.31	0.31	0.00096	0.0033	0.8336	0.43	0.17	0.9	0.769	0.6513	0.707	0.5183
	rs10495928	2: 46,126,027	A/G	0.172866		0.0079	0.0017	0.0012	0.59	0.59	0.7631	0.99	0.0051	0.53	0.444	0.2179	0.668	0.5102
	rs11686934	2: 69,944,984	A/G	0.382431		0.59	0.98	0.88	0.74	0.64	0.5277	0.93	0.18	0.66	0.693	0.5298	0.581	0.4874
	rs78446341	2: 159,834,145	A/G	0.00564597		0.79	0.34	0.41	0.74	0.62	0.7914	0.61	0.41	0.51	0.883	0.5622	0.514	0.5854
	rs13389219	2: 164,672,366	T/C	0.0877615		0.18	0.19	0.12	0.74	0.66	0.9039	0.33	0.5	0.35	0.487	0.559	0.406	0.7741
	rs2571445	2: 217,818,431	A/G	0.422866		0.66	0.14	0.21	0.18	0.11	0.0215	0.94	0.88	0.4	0.833	0.3635	0.496	0.3559
	rs57467915	2: 219,216,694	A/G	0.000166058		1	0.19	0.25	0.5	0.4	0.0754	0.31	0.95	ND	ND	ND	ND	ND
	rs3732378	3: 39,265,671	A/G	0.0441714		0.99	0.82	1	0.82	0.7	0.4298	0.35	0.95	0.52	0.037	0.3941	0.389	0.9848
	rs3617	3: 52,799,789	A/C	0.494686		0.15	0.41	0.37	0.44	0.53	0.6179	0.026	0.32	0.3	0.165	0.8745	0.314	0.1096
	rs4328821	3: 128,597,592	A/G	0.349386		0.4	0.33	0.26	0.65	0.79	0.6152	0.86	0.96	0.024	6.9e-05	0.0047	0.461	0.0015
	rs442177	4: 87,109,109	T/G	0.474008		0.062	0.0016	0.0059	0.35	0.13	0.0032	0.47	0.1	0.27	0.882	0.6426	0.319	0.1632
	rs7679673	4: 105,140,377	A/C	0.199635		0.31	0.18	0.31	0.86	0.52	0.0552	0.56	0.026	0.47	0.108	0.1531	0.997	0.0724
	rs1499280	5: 52,801,055	A/C	0.167884		0.43	0.26	0.41	0.88	0.57	0.0318	0.36	0.86	0.26	0.722	0.2799	0.126	0.6551
	rs3756668	5: 68,300,260	A/G	0.420624		0.69	0.48	0.6	0.86	0.89	0.6432	0.78	0.44	0.15	0.414	0.7068	0.202	0.3415
	rs2270927	5: 76,295,885	G/C	0.213716		0.88	0.86	0.73	0.46	0.68	0.49	0.76	0.45	0.32	0.531	0.849	0.291	0.3902
	rs7722711	5: 76,611,026	T/C	0.27001		0.89	0.59	0.58	0.64	0.62	0.8646	0.61	0.11	0.35	0.155	0.1843	0.721	0.4577
	rs2522056	5: 132,466,034	A/G	0.392312		0.75	0.1	0.09	0.047	0.077	0.5803	0.59	0.7	0.53	0.477	0.2592	0.99	0.3263
	rs3893464	6: 29,967,473	A/G	0.315479		0.78	0.9	0.87	0.81	0.8	0.2716	0.043	0.31	0.18	0.183	0.6423	0.171	0.1067
	rs12212092	6: 30,160,665	T/C	0.000249087		4.4e-05	0.013	2.8e-09	0.085	0.95	0.7066	2e-16	2e-16	1.4e-05	9.3e-11	2e-16	4.8e-11	2e-16
	rs3819299	6: 31,354,590	T/G	0.101229		0.78	0.069	0.097	0.049	0.039	0.2255	0.35	1	0.14	0.379	0.6972	0.115	0.5394
	rs1131896	6: 31,411,338	A/G	0.478546		0.45	0.41	0.42	0.93	0.84	0.5171	0.00077	0.88	0.02	0.126	0.1996	0.037	0.83
	rs2229094	6: 31,572,779	T/C	0.167469		0.39	0.95	0.99	0.16	0.17	0.6749	0.69	0.064	0.27	0.514	0.627	0.16	0.6529
	rs507778	6: 32,242,084	T/C	0.38851		0.19	0.23	0.19	0.91	0.88	0.717	0.34	0.15	0.15	0.126	0.9953	0.079	0.5904
	rs7767288	6: 32,862,236	A/G	0.372468		0.74	0.96	1	0.83	0.95	0.7324	0.69	0.68	0.29	0.29	0.1038	0.12	0.7879
	rs9349205	6: 41,957,421	A/G	0.184988		2e-05	0.17	0.31	1.6e-07	9.1e-05	0.0114	0.73	0.81	0.014	0.224	0.8723	0.0034	0.1383
	rs11970772	6: 41,957,552	A/T	0.438227		1.9e-07	0.0011	0.0022	0.00012	0.0093	0.0031	0.69	0.47	0.14	0.578	0.7383	0.096	0.536
	rs4714598	6: 42,314,655	A/G	0.127532		0.33	0.74	0.88	0.28	0.12	0.0401	0.018	0.76	0.6	0.955	0.1335	0.546	0.0632
	rs998584	6: 43,790,159	A/C	0.465537		0.7	0.33	0.38	0.44	0.41	0.3895	0.43	0.5	0.062	0.852	0.0355	0.336	0.1905
	rs7776054	6: 135,097,778	A/G	0.341083		2e-16	6.6e-05	8.1e-08	2e-16	2e-16	2.6e-09	8.8e-09	0.0036	0.83	0.44	0.231	0.779	0.4694
	rs3735485	7: 44,969,742	A/G	0.066008		0.71	0.07	0.069	0.034	0.063	0.6667	0.13	0.99	0.87	0.111	0.7386	0.928	0.5725
	rs445	7: 92,779,056	T/C	0.311161		0.58	0.75	0.83	0.43	0.48	0.8794	0.57	0.00013	0.45	0.882	0.078	0.07	0.2157
	rs7385804	7: 100,638,347	A/C	0.145716		0.055	0.3	0.19	0.19	0.18	0.2304	0.036	0.38	0.66	0.282	0.3922	0.35	0.3733
	rs342293	7: 106,731,773	C/G	0.182581		0.71	0.38	0.54	0.83	0.58	0.1691	0.069	0.38	0.78	0.221	0.1928	0.328	0.1903
	rs11556924	7: 130,023,656	T/C	0.0271504		0.52	0.38	0.54	0.071	0.046	0.0856	0.62	0.7	0.42	0.642	0.364	0.31	0.0994
	rs4841132	8: 9,326,086	A/G	0.00880106		0.6	0.17	0.15	0.3	0.38	0.5413	0.93	0.34	0.38	0.414	0.8242	0.416	0.3833
	rs753778	8: 141,218,810	A/G	0.362172		0.33	0.97	0.98	0.071	0.15	0.8751	0.4	0.092	0.15	0.957	0.2689	0.342	0.2374
	rs385893	9: 4,763,176	T/C	0.241571		0.055	0.15	0.15	0.52	0.72	0.2706	6.9e-06	0.51	0.39	0.103	0.1137	0.615	0.5325
	rs11526468	9: 89,388,764	T/C	0.375145		1	0.63	0.5	0.29	0.52	0.5417	0.32	0.89	0.15	0.816	0.9624	0.215	0.0739
	rs7908745	10: 45,458,319	A/G	0.188092		0.5	0.082	0.11	0.17	0.16	0.2067	0.56	0.1	0.16	0.075	0.6444	0.208	0.2502
	rs3747869	10: 71,760,875	A/C	0.167469		0.37	0.74	0.7	0.26	0.36	0.8596	0.4	0.0011	0.82	0.188	0.3471	0.831	0.3469
	rs2068888	10: 93,079,885	A/G	0.365908		0.21	0.43	0.29	0.48	0.38	0.4666	0.022	0.59	0.081	0.157	0.1733	0.198	0.4478
	rs415895	11: 9,748,015	G/C	0.381767		0.071	0.099	0.09	0.93	0.93	0.8064	0.06	0.68	0.81	0.166	0.536	0.576	0.6765
	rs964184	11: 116,778,201	G/C	0.25357		0.11	0.81	0.97	0.013	0.065	0.4139	0.93	0.77	0.96	0.929	0.8609	0.71	0.1775
	rs45535039	11: 119,190,254	T/C	0.443623		0.8	0.99	0.72	0.58	0.96	0.223	6.2e-05	0.28	0.12	0.109	0.2989	0.279	0.3438
	rs216311	12: 6,019,277	T/C	0.255719		0.37	0.22	0.35	0.89	0.8	0.2187	0.49	0.76	0.69	0.924	0.539	0.633	0.8025
	rs2277339	12: 56,752,285	T/G	0.200266		0.71	0.051	0.053	0.039	0.057	0.7915	0.76	0.62	0.048	0.649	0.3231	0.02	0.5339
	rs2239633	14: 23,119,848	A/G	0.466539		0.57	0.7	0.6	0.85	0.78	0.6184	0.56	0.87	0.33	0.288	0.5664	0.485	0.6931
	rs5030755	17: 1,879,658	A/G	0.000166058		0.017	0.66	0.53	2e-16	3.3e-16	0.1817	0.26	0.014	ND	ND	ND	ND	ND
	rs17762452	17: 2,980,294	A/C	0.363644		0.18	0.55	0.54	0.19	0.27	0.6642	0.16	0.22	0.13	0.077	0.5904	0.092	0.7446
	rs8073060	17: 35,548,243	T/A	0.139821		0.63	0.91	0.95	0.58	0.51	0.488	0.011	0.11	0.07	0.078	0.3345	0.16	0.0068
	rs1053004	17: 42,314,074	A/G	0.394885		0.2	0.11	0.071	0.49	0.64	0.961	0.52	0.97	0.096	0.709	0.1908	0.249	0.1568
	rs9895661	17: 61,379,228	T/C	0.475008		0.24	0.68	0.47	0.45	0.28	0.1217	0.29	0.073	0.97	0.9	0.6858	0.619	0.0691
	rs2034310	17: 74,695,789	T/C	0.342302		0.6	0.79	0.8	0.83	0.91	0.9101	0.91	0.45	0.48	0.948	0.651	0.375	0.9862
	rs2247856	17: 76,385,474	A/G	0.171787		0.38	0.28	0.49	0.78	0.82	0.0377	0.35	0.31	0.99	0.144	0.3682	0.996	0.3479
	rs2748427	17: 78,125,783	A/G	0.184914		0.0017	0.13	0.049	0.075	0.048	0.1735	0.26	0.81	0.11	0.441	0.1202	0.227	0.5794
	rs2361710	17: 80,138,078	T/C	0.313019		0.12	0.051	0.054	0.77	0.66	0.5744	0.32	0.058	0.91	0.797	0.5732	0.904	0.7799
	rs11082304	18: 23,141,009	T/G	0.48821		0.14	0.11	0.096	0.69	0.58	0.2647	0.0052	0.55	0.76	0.631	0.1888	0.861	0.4198
	rs36084354	19: 1,079,960	A/G	0.00166085		0.16	0.19	0.11	0.82	0.61	0.258	0.29	0.28	0.00068	7.4e-09	0.0016	1.4e-07	2e-16
	rs117064827	19: 10,224,049	A/G	0.00107956		0.52	0.93	0.95	0.58	0.58	0.6522	0.32	0.94	1.2e-08	0.495	0.0494	3.1e-10	0.0514
	rs5498	19: 10,285,007	A/G	0.39281		0.4	0.45	0.42	1	0.88	0.5114	0.18	0.61	0.78	0.812	0.3737	0.883	0.4851
	rs8012	19: 12,899,706	A/G	0.125042		0.42	0.88	0.64	0.47	0.31	0.1291	0.17	0.36	0.45	0.259	0.432	0.943	0.0301
	rs4760	19: 43,648,948	A/G	0.000249087		0.014	0.17	0.32	0.1	0.019	0.4782	0.4	0.42	9.8e-15	2e-16	2e-16	1.9e-10	2e-16
	rs7412	19: 44,908,822	T/C	0.0449336		0.92	0.33	0.29	0.15	0.25	0.8613	0.23	0.87	0.53	1.2e-06	0.8838	0.885	0.0068
	rs4420638	19: 44,919,689	A/G	0.103736		0.0046	0.13	0.016	0.44	0.11	0.0014	0.1	0.17	0.57	0.058	0.2775	0.7	0.7428
	rs2287922	19: 48,728,969	A/G	0.0501578		0.16	0.037	0.058	0.55	0.34	0.1188	0.44	0.81	0.21	0.882	0.7062	0.204	0.8716
	rs3865444	19: 51,224,706	A/C	0.205413		0.046	0.17	0.13	0.3	0.3	0.3942	0.8	0.23	1	0.21	0.2081	0.676	0.6962
	rs1613662	19: 55,025,227	A/G	0.0197609		0.59	0.47	0.59	0.056	0.07	0.4147	0.067	0.16	0.65	0.4	0.9882	0.656	0.9376
	rs753381	20: 41,168,825	T/C	0.154434		0.87	0.85	0.93	0.79	0.57	0.1848	0.67	0.31	0.93	0.744	0.169	0.304	0.046
	rs1800961	20: 44,413,724	T/C	0.00946529		0.66	0.52	0.59	0.82	0.75	0.5401	0.6	0.82	0.006	0.975	0.00076	0.077	0.4555
	rs1000005	21: 33,060,745	G/C	0.27442		0.095	0.39	0.44	0.21	0.33	0.9021	0.691	0.17	0.23	0.58	0.986	0.216	0.57844
	rs143008696	22: 17,097,075	T/C	0.000415144		0.19	0.063	0.037	0.71	0.58	0.3289	0.59	0.2	0.25	2e-16	2e-16	3.3e-15	0.1205
	a Position in NCBI build GRCh38. P-values of <0.05 are shown in bold. RBC, red blood cell count. WBC, white blood cell count. Hb, hemoglobin. Ht, hematocrit. MCV, mean corpuscular volume. MCH, mean corpuscular hemoglobin. MCHC, mean corpuscular hemoglobin concentration. MAF, minor allele frequency. ND, not determined.
